# Supplementary material for: Tissue memory relies on stem cell priming in distal undamaged areas
Source: Nat Cell Biol. 2023 Apr 20;25(5):740–53. doi: 10.1038/s41556-023-01120-0 (PMC10185470; doi:10.1038/s41556-023-01120-0)
Supplement: Supplementary file 3 — Supplementary Table 1. List of memory genes in Lrig1 GL cells (1,115 genes) and Lgr5 GL cells (459 genes) defined as in Fig. 2a. A two-way ANOVA test was performed to calculate the p-value of DEGs. Supplementary Table 2. Top 100 marker genes of the 14 clusters from scRNA-seq of Lrig1 GL cells. The statistical analysis was performed using the non-parametric Wilcoxon rank sum test. Supplementary Table 3. Cell plasticity genes derived from the pseudotime analysis of scRNA-seq cluster 7 (Transition Cluster), relative to Fig. 4b. [file 41556_2023_1120_MOESM3_ESM.xlsx]

## Sheet: Supplementary Table 1
memGenes L5 (up&DOWN)	logFC.1Wvs0W	logFC.2Wvs0W	logFC.4Wvs0W	logFC.8Wvs0W	logFC.9Wvs0W	logCPM	LR	PValue	FDR
Kcne3	2.23534	15.6389	19.8448	14.8923	14.6411	0.687873	47.64	4.20656e-09	1.44734e-06
Aadacl3	1.30805	15.4243	15.6041	10.4602	12.504	1.62366	61.8859	4.95151e-12	5.3257e-09
Dnajc22	0.477974	3.61949	3.64872	5.45618	8.15813	0.778242	28.8847	2.44267e-05	0.00117388
Gfra3	0.358996	0.668367	8.35964	5.3547	7.82514	1.15682	31.2552	8.34072e-06	0.000530681
Gm44066	0.228362	5.35239	2.39741	5.31949	7.35122	0.858516	23.3345	0.000291305	0.00716744
Elf3	0.502924	8.73144	12.0447	6.13024	7.50739	0.444131	32.676	4.36415e-06	0.000340184
Rnf223	0.286936	1.15132	6.10241	5.36267	7.14313	0.958516	38.0075	3.7601e-07	5.06621e-05
B130021K23Rik	2.64664	10.0971	10.05	8.58472	9.24685	1.90727	32.6699	4.3763e-06	0.000340184
Gm44220	1.1497	6.35195	7.20511	8.87651	7.70232	2.37536	26.5244	7.05865e-05	0.00259664
Hrc	0.0449673	6.53492	9.61507	6.22906	6.54255	0.9601	19.5002	0.00155038	0.0232788
Ly6k	3.36494	10.6409	8.13778	8.32958	9.84788	1.63627	44.5146	1.82084e-08	4.67356e-06
Wnt16	0.53049	9.82323	8.07645	5.49296	6.9188	1.74672	31.441	7.66459e-06	0.000498905
Gm13367	0.89847	1.21669	4.31774	4.14396	7.27014	-0.119423	26.7945	6.25465e-05	0.00237435
Heyl	0.174898	2.41199	3.97924	3.80598	6.38843	2.27986	18.5871	0.00229385	0.0306401
D130062J10Rik	1.11419	4.97198	7.50328	6.43095	7.29965	1.50068	29.3671	1.96426e-05	0.00101993
Gm42671	0.874219	7.05145	6.74208	4.87594	6.67952	0.95716	17.1501	0.00422372	0.0461768
Rrad	0.643974	2.14409	5.32305	6.87784	6.25849	0.845703	20.5775	0.000973245	0.0171164
Gm15522	0.457349	0.214288	0.28244	2.66817	5.96309	-0.091523	23.4892	0.000272088	0.00684371
Iyd	1.11803	4.08297	7.42552	5.12572	6.61245	0.559252	29.3222	2.00456e-05	0.00102566
Krtap11-1	0.463451	4.27237	12.3625	8.01858	5.92572	2.44502	40.0702	1.44548e-07	2.33207e-05
Olfr384	0.70139	5.88738	0.995349	4.44545	6.14062	0.250075	27.9148	3.78217e-05	0.00165045
Slc15a2	2.82858	8.41196	10.885	8.31991	8.26321	4.80875	77.4753	2.82954e-15	7.10121e-12
Gm48342	0.35395	2.0603	4.4118	2.15309	5.73201	1.36923	21.1354	0.000763713	0.0144836
Gm20731	1.07536	-0.525026	-0.774368	3.23129	6.43138	0.106291	29.0613	2.25541e-05	0.00111717
Etv2	0.202288	-0.413152	5.38564	5.07441	5.45552	-0.101719	21.2033	0.00074145	0.014265
Cypt2	1.05355	1.35316	1.09402	0.240588	6.27971	-0.0911503	29.4153	1.92187e-05	0.00100484
2610028D06Rik	0.674806	8.64665	8.56627	5.77534	5.81157	2.14885	21.5981	0.000624185	0.0126217
Gm37123	0.896315	5.49553	7.04363	0.0903808	5.91314	0.401687	32.2094	5.4002e-06	0.0003922
Gm41409	0.291902	5.24602	0.0741989	3.10381	5.27707	0.606218	21.0077	0.000807363	0.0150461
AC168220.3	0.228649	4.80142	8.74946	0.39023	5.19957	-0.138321	20.8738	0.000855772	0.0156513
Magee2	1.25864	-0.192512	3.77073	0.3297	6.13395	-0.146888	30.5494	1.14954e-05	0.000697974
AC167363.2	4.78398	2.28755	7.71161	7.47795	9.63118	1.1127	37.9335	3.89105e-07	5.20042e-05
Hgfac	4.93448	10.8472	9.18521	9.63619	9.76004	1.83953	31.6586	6.94138e-06	0.000462492
H2-Ab1	1.46565	3.13991	9.2512	7.67209	6.16521	2.67926	26.8983	5.97038e-05	0.00228952
Nipsnap3a	0.935747	5.77515	1.35513	-0.212091	5.55518	-0.135614	24.2773	0.000192027	0.00530432
Gm37241	1.70915	-0.202478	0.780043	5.22809	6.31516	0.479307	29.6568	1.72294e-05	0.000939793
Gm45447	1.44878	2.65052	-0.674628	3.5341	6.0504	0.102783	23.5687	0.000262706	0.00665217
Ahrr	1.55122	1.80501	0.369381	5.61179	6.14554	0.511998	25.3587	0.000118778	0.00374176
Shd	0.626171	0.228463	8.03736	5.62583	5.21669	0.19119	26.7139	6.48465e-05	0.00244115
Gm43594	3.51502	7.77337	2.23805	3.16379	8.06607	1.34715	22.7074	0.000383932	0.00875915
Rsph1	2.96014	6.98866	6.61238	0.480509	7.48791	1.09175	33.7061	2.7243e-06	0.000241213
Gm46411	0.636085	1.79918	5.45834	0.0706435	5.15102	-0.368401	20.5129	0.00100093	0.0174714
Tmem255a	0.0172171	1.75561	-2.47704	4.71185	4.53202	-0.286937	22.3843	0.000442452	0.00980733
Gm38414	0.776844	5.90746	1.70159	3.94078	5.24158	-0.0243575	17.5789	0.00352324	0.0410203
4933417D19Rik	0.752318	-0.389536	0.576574	3.08656	5.21085	-0.446169	17.4728	0.00368516	0.042295
Gm26850	1.66045	-0.871072	1.5532	0.0659633	6.10029	-0.011874	29.9429	1.5135e-05	0.000858713
Bbs10	0.441817	1.81667	1.41737	5.42705	4.87608	1.6168	19.6204	0.00147216	0.0226664
Gm47801	0.592389	3.45649	2.74615	2.05838	5.02151	-0.116233	22.6642	0.000391294	0.00884699
Agbl2	1.05169	3.52421	3.9021	1.79592	5.45	1.4198	18.7115	0.00217498	0.0295414
Zfp37	3.5065	5.33533	9.27888	6.45869	7.8965	1.66537	27.1763	5.27064e-05	0.00209938
Gm38257	1.45692	2.28713	4.6878	4.60643	5.8224	2.27758	17.5306	0.00359604	0.0415941
Gm5602	1.24939	1.6992	-0.682753	3.30037	5.57869	-0.0728064	19.656	0.00144971	0.0223971
Tnnc1	0.689112	2.25275	-0.517045	5.06697	5.01163	-0.165418	19.7035	0.00142038	0.0221022
Hist1h3d	2.05991	6.94965	6.37424	1.41713	6.36375	1.6369	29.902	1.54184e-05	0.000868465
5730507A11Rik	0.239439	1.62583	2.06149	1.88129	4.5104	2.39101	19.5683	0.00150559	0.0229311
Gm35021	1.01854	2.92992	-0.748779	4.97409	5.2705	-0.141291	19.4025	0.00161693	0.0240591
Gjc3	1.82024	1.80153	2.77916	2.09791	5.99575	0.400451	24.551	0.000170085	0.00483233
1700007L15Rik	6.78689	12.2607	11.6414	8.96158	10.954	2.05008	32.4568	4.82357e-06	0.000363167
Gm47813	0.509804	4.05251	0.181569	0.252022	4.61973	1.0054	35.3932	1.25585e-06	0.000131934
Gm14425	0.81377	2.45998	4.37621	0.174757	4.89859	-0.0361686	23.1858	0.000311049	0.00753017
Mx2	0.596711	6.19377	2.19716	4.42317	4.65887	0.984239	27.0693	5.52978e-05	0.0021722
Gm38104	0.541079	4.12369	2.59104	5.13342	4.57773	-0.275426	17.89	0.00308742	0.037573
Gm37140	1.07331	1.83229	0.30735	-0.356174	5.04705	0.0207472	24.95	0.000142468	0.00426216
Zbed4-ps2	2.28174	0.488083	2.66854	1.74891	6.22947	0.2577	29.4375	1.90266e-05	0.00100099
Tmem213	0.67968	1.08624	2.78563	5.40531	4.59246	-0.254007	18.1375	0.00277888	0.0349091
Cd163l1	2.44129	6.12664	6.35284	2.99767	6.34654	0.144414	21.7281	0.000589719	0.0120981
Gm48624	1.2642	1.90014	1.80447	6.25254	5.1595	1.09835	19.7144	0.00141368	0.0220364
AC154378.1	2.8689	3.48424	5.08913	5.66086	6.75021	0.789989	20.858	0.000861647	0.0157213
Abca13	0.510241	4.80422	4.06922	4.3685	4.29354	1.24572	21.4352	0.00067017	0.0132898
Gm38263	1.09725	2.10833	2.02889	-0.421643	4.86092	0.0102607	18.1677	0.00274346	0.0345989
Rnf144a	3.65766	2.09953	8.72124	7.11926	7.37192	0.530603	27.8924	3.8205e-05	0.00166269
Gm48231	2.8469	4.11364	5.4279	4.40284	6.52395	1.04633	24.4993	0.000174026	0.00491644
Olfr488	2.30703	2.32155	-1.60455	4.91838	5.9718	0.234181	29.7094	1.68237e-05	0.000924565
Aadacl2	2.38367	6.30921	4.08788	0.13739	6.03466	0.213702	20.1201	0.00118649	0.0195187
Gm44694	2.31629	6.68456	8.00736	6.16216	5.95453	1.93069	16.8844	0.00472424	0.0495847
Ddx60	0.783907	4.36504	-1.26702	6.4783	4.41103	0.569687	21.1386	0.000762644	0.0144755
Gm48086	1.57016	5.58167	9.61385	4.79774	5.18	1.41958	20.3585	0.00107017	0.0182844
4930413E15Rik	0.537347	5.50703	7.10563	0.431725	4.13727	-0.307037	18.2429	0.00265692	0.0337905
5430420F09Rik	2.44603	7.71656	7.72174	7.99043	5.98151	2.0951	26.2536	7.96777e-05	0.00283414
Gas2	0.229375	3.12289	1.11922	3.9918	3.71228	2.94935	30.515	1.16762e-05	0.00070516
C130050O18Rik	2.39786	1.14658	-1.88633	5.35156	5.82567	0.820722	31.4112	7.76901e-06	0.000502804
Gm28112	0.908924	5.93431	7.78082	-0.00547992	4.29636	0.460553	24.9055	0.00014531	0.00432997
Prr27	1.82602	2.17473	1.799	3.62323	5.18115	-0.177353	21.0753	0.000783943	0.0147371
Avpr1a	3.1884	4.10009	3.6144	6.12019	6.54049	0.573343	20.9363	0.000832812	0.0153557
Nr4a2	1.80321	2.46401	4.23397	4.17328	5.09616	0.898228	18.2601	0.00263744	0.0336375
Gabrd	0.366779	2.609	10.3199	4.41586	3.65963	0.76033	20.1153	0.00118899	0.0195456
Gm14853	1.34836	2.65976	2.59479	1.11262	4.62048	0.726337	23.9192	0.000225017	0.00598243
Gm38140	1.1536	-1.95013	1.96944	4.80351	4.40464	0.524929	18.587	0.00229391	0.0306401
A730094K22Rik	1.5859	0.952206	5.47106	4.26346	4.83111	-0.335319	21.4374	0.000669511	0.0132898
Lta	2.2829	-1.00081	3.98317	4.33146	5.49903	0.00990469	25.6701	0.000103389	0.00337952
Gm41077	4.29836	6.11496	5.07417	4.57163	7.48427	1.62769	26.0084	8.89016e-05	0.00304707
Gm17147	0.672163	1.68331	-0.776861	3.41847	3.84033	0.216572	18.0042	0.00294112	0.0362615
Gm43018	1.65185	2.5569	-1.40845	-0.0389493	4.8181	-0.322444	20.3201	0.00108813	0.0184825
Mme	0.853218	4.96222	3.66709	3.12495	3.99634	2.96591	20.112	0.00119068	0.0195592
Gm16386	3.97732	6.38808	4.31787	2.01252	7.11128	0.778144	30.0241	1.45885e-05	0.000834201
Asb18	2.9737	3.62981	5.34522	1.48835	6.0799	0.239025	19.3428	0.00165903	0.0244598
Bcar3	2.71096	7.3772	6.53283	7.09001	5.80644	1.95646	28.1389	3.41926e-05	0.00151433
Gm47580	1.37321	2.4459	1.36508	5.06208	4.44829	1.02652	21.4051	0.000679032	0.013395
Znrd1as	4.63834	7.97523	9.45076	6.3637	7.70071	2.00759	34.9287	1.55476e-06	0.000157477
Aadac	3.09243	6.83372	6.03385	0.269944	6.14391	0.960565	29.967	1.49711e-05	0.000853919
Rs1	2.20269	2.17369	-2.04056	5.47193	5.25183	0.250495	21.6953	0.000598218	0.0122059
Gm14213	0.96033	-0.0234791	-1.75353	4.63976	3.86669	1.35874	17.1162	0.00428462	0.0464454
C030034L19Rik	2.23131	-2.71963	1.14079	2.33812	5.12421	0.24642	24.7469	0.000155917	0.00455588
Agr2	2.98934	-0.483171	-1.06207	5.04632	5.81203	0.0412513	26.3802	7.52907e-05	0.00271343
Gm11914	2.24881	4.03809	5.3568	3.70298	5.02799	1.70811	25.6455	0.000104532	0.00340535
A530064N14Rik	3.94103	3.12702	5.14546	5.32813	6.70613	1.05792	19.2422	0.00173233	0.0252765
Renbp	1.81865	3.61163	4.90993	3.78476	4.53396	3.8056	29.1422	2.17442e-05	0.00109384
Fap	0.440354	-1.34237	3.73801	3.59952	3.09969	-0.284038	17.9649	0.00299072	0.0367127
Pbx4	4.93876	7.59261	9.84458	8.38789	7.59092	1.6532	20.4328	0.00103627	0.0178747
Crhr1	3.2072	7.06373	7.12344	2.676	5.84906	1.26299	23.0595	0.000328845	0.0078268
Gm26765	0.0127674	6.05746	6.00469	-0.0356413	2.63334	0.226052	20.9132	0.000841241	0.0154481
Gm38227	1.08094	5.7165	6.06447	1.54923	3.6155	1.69701	17.6474	0.0034224	0.0403033
2010007H06Rik	3.99017	7.88565	15.5682	7.18753	6.52035	1.98611	25.8435	9.56919e-05	0.00319733
Gm42842	0.507256	0.70171	-4.37007	1.6694	3.02221	0.0911085	19.24	0.00173393	0.0252836
Gm48796	3.29509	6.09969	0.388852	6.7358	5.80016	1.27358	31.7963	6.51943e-06	0.000444076
Krt42	0.11727	0.362479	1.98165	0.973377	2.60327	5.50038	17.3608	0.00386395	0.043693
Snph	3.49703	0.0593395	7.78505	7.31088	5.96426	0.633829	30.9403	9.62515e-06	0.000603562
Gm29237	0.903656	1.11451	-6.30887	-1.20314	3.3666	-0.204781	18.4088	0.00247539	0.0321224
Krt90	0.240671	-0.720569	0.0296929	-0.295331	2.69491	3.80334	17.3691	0.00385053	0.0435949
Gm6611	1.06545	3.40362	-1.97154	3.31081	3.51461	-0.224041	18.6952	0.00219025	0.0296235
Olfr923	5.32567	5.49988	4.77925	8.81893	7.77338	0.315259	26.7047	6.51138e-05	0.00244713
Gm5575	0.861644	2.28006	3.1684	0.960493	3.29666	1.98315	19.3995	0.00161902	0.0240742
Gm15704	2.38775	4.32635	-0.966222	4.78665	4.80997	0.173128	18.0587	0.00287378	0.0357041
Sh3bp5	6.62969	9.44711	11.9146	7.75995	9.03514	2.84689	28.6087	2.7667e-05	0.00129999
Gm49195	0.863957	3.40182	4.10662	6.93833	3.26083	0.268966	18.1589	0.00275371	0.0346894
Igfl3	3.96701	2.21136	3.77161	3.15375	6.33649	2.313	29.4692	1.87557e-05	0.000989801
Gm45179	2.12443	3.05777	9.04865	5.42157	4.46529	0.637909	18.8904	0.00201458	0.0281741
D330025C20Rik	2.29739	2.18676	4.41612	-0.0618561	4.62631	-0.190438	17.1611	0.00420413	0.0461007
Gm38392	1.22059	1.80394	2.35344	2.57189	3.51876	-0.331345	17.2607	0.00403102	0.0447601
Gm48014	3.91966	3.50433	2.02771	5.73842	6.15667	1.32918	17.4162	0.00377448	0.0429709
Fos	0.587357	2.20844	3.03266	2.9231	2.76326	7.15799	22.7964	0.000369195	0.00855283
Gm13410	1.43628	1.79148	1.27104	1.43568	3.5831	1.98097	20.2674	0.00111324	0.018695
Gm44562	0.709098	3.30208	6.07508	-1.89787	2.85201	0.0717179	18.648	0.00223491	0.0300602
AC122818.3	4.31781	2.08724	5.66486	6.64154	6.42728	0.114454	20.4293	0.00103787	0.0178814
Gm44224	7.80238	3.13853	11.0652	7.56052	9.89007	0.702632	34.3241	2.05213e-06	0.000196405
Gm42514	1.49417	2.75822	1.07127	5.64969	3.55361	0.272522	22.8905	0.000354232	0.00827409
Gstm7	4.1864	6.09896	9.18276	6.93281	6.23526	2.02505	18.5581	0.00232241	0.0308023
Slc25a23	1.09484	1.23613	6.41557	4.42924	3.12581	1.46615	25.4689	0.000113089	0.00359767
Diaph3	0.325973	3.49471	2.31933	-0.879033	2.29056	2.81048	17.222	0.00409748	0.0453009
A430108G06Rik	1.54944	3.71142	-2.44786	4.01263	3.51197	1.11267	26.8657	6.05823e-05	0.00231927
Jun	0.317205	1.44744	1.58128	1.44733	2.27966	8.76968	68.8093	1.81269e-13	2.27463e-10
Nell2	0.889385	-0.257815	-6.44575	3.67434	2.84863	-0.117368	18.8891	0.00201573	0.0281741
Mbnl3	0.237528	1.23508	3.22532	-3.22071	2.18984	2.59626	17.6971	0.00335102	0.0397112
Dusp27	3.87137	2.05677	7.23735	5.59698	5.78037	-0.0682758	24.2141	0.000197482	0.00541325
Nrp2	0.192136	2.09691	1.61916	1.30631	2.0914	5.88169	38.7825	2.6267e-07	3.80315e-05
Gm20036	2.84004	6.36292	-3.00957	-0.0933645	4.72169	0.272608	18.317	0.00257423	0.0331306
1500035N22Rik	3.01294	2.12234	3.09933	3.65404	4.88089	0.484481	20.4422	0.00103205	0.0178414
Gm37768	4.10657	5.67969	-0.702319	5.54834	5.95672	1.1587	23.6985	0.000248071	0.00644786
Efcab2	5.55977	2.83436	9.4725	6.04405	7.38006	1.92273	28.3341	3.13132e-05	0.00141172
1700056N10Rik	5.1421	6.31987	6.70008	7.65678	6.9516	2.69931	23.7955	0.000237662	0.00623391
Serpina16	3.22292	-0.278832	-1.96244	4.68678	5.02973	-0.0706362	24.1892	0.000199673	0.00546006
2010109I03Rik	2.10291	2.06853	1.93974	4.91825	3.89145	0.209975	18.1124	0.00280878	0.035109
Tmprss11b	5.07159	7.21554	10.095	3.59732	6.84519	0.831666	17.5079	0.00363073	0.0418607
Rbp7	2.29926	2.76698	7.0108	4.60235	4.0501	2.77208	26.339	7.66927e-05	0.00275024
Aldh1a3	0.564181	0.543771	5.90898	4.72472	2.29949	2.34998	19.5864	0.00149389	0.022799
Doc2b	2.37946	-0.206516	0.530783	3.33332	4.10784	0.696028	20.0077	0.00124559	0.0200243
Dnajc6	1.67766	3.86422	4.17652	3.98098	3.37887	2.58057	17.4764	0.00367957	0.0422524
Car9	4.66064	5.24766	5.327	4.9922	6.33421	3.0943	19.6464	0.00145573	0.0224595
Pstpip1	1.87263	3.56702	1.09849	2.93056	3.54077	2.58425	18.7236	0.00216381	0.0294955
5430434I15Rik	4.7523	2.52527	6.46243	0.259908	6.41444	-0.233906	24.6302	0.000164212	0.0047491
Gm21816	2.58934	-0.845107	4.89656	5.477	4.25009	1.07011	18.761	0.00212943	0.02915
Gm37909	2.0364	-1.69393	3.77054	4.08633	3.68402	0.156321	19.8081	0.00135771	0.0213407
Dbpht2	1.85071	6.43587	3.2642	6.40283	3.49748	0.631638	25.2297	0.000125801	0.00387149
Rcl1	0.488459	2.08909	2.49302	1.14286	2.10872	5.13713	20.4319	0.0010367	0.0178747
Syt17	2.86022	1.32622	6.05832	3.12173	4.46775	1.43117	17.1953	0.00414388	0.0455908
Gm42448	4.30738	7.00227	6.64863	6.23619	5.90743	0.8871	20.5944	0.000966168	0.0170358
D030051J21Rik	1.03083	0.747618	-0.0158397	2.98074	2.62983	-0.0201033	19.4994	0.00155091	0.0232788
Gm48840	0.685481	4.76206	2.13572	5.9687	2.27951	0.304975	22.3699	0.000445254	0.00984047
Sectm1b	0.683091	0.92052	-0.276426	1.01283	2.20462	6.5225	27.0643	5.542e-05	0.00217321
Samd15	3.19366	3.83454	4.41951	5.91964	4.69483	0.201634	28.6074	2.76839e-05	0.00129999
Homer2	0.861389	0.717181	1.42261	2.67317	2.36006	5.49487	18.1737	0.00273645	0.0345297
Gm42991	2.68835	0.971593	7.05619	-0.724386	4.18493	0.730903	18.3873	0.00249815	0.0323171
Zc3h12c	0.879115	2.93673	2.31536	-1.44955	2.36094	2.58641	20.7845	0.000889633	0.016024
Krt87	5.55827	7.15746	11.475	3.3857	7.03261	3.75338	46.4829	7.24185e-09	2.15226e-06
Ppp1r3a	3.73408	7.02348	3.55528	-0.439604	5.20731	1.47916	34.0539	2.32288e-06	0.000215028
Tgfb3	1.59894	3.58415	3.90024	-0.120848	2.98672	3.93685	43.2741	3.25128e-08	7.34367e-06
Gm48996	6.47463	8.45228	10.1165	1.05594	7.84576	1.79189	39.5919	1.80483e-07	2.79218e-05
Tram1l1	2.05876	5.27514	1.34053	-2.1248	3.42242	1.26613	18.6788	0.00220569	0.0297966
Fbxo4	0.0849711	-0.716124	1.96956	1.11588	1.44411	3.7956	25.0255	0.000137765	0.00416001
Fbn2	2.75346	3.31219	5.00248	3.90059	4.1019	2.26689	21.8869	0.000550173	0.0114767
Slc5a1	0.120798	-1.71991	0.209824	1.90877	1.44725	4.92407	18.0492	0.00288541	0.0358289
Efcab1	0.00918087	1.21805	2.97019	0.295858	1.31318	5.25019	17.5068	0.00363249	0.0418607
Gm48804	4.13502	4.38038	4.05834	-0.72202	5.40944	1.21023	22.7257	0.000380853	0.00871562
4930550C14Rik	4.74309	8.79621	9.41501	8.4256	6.00949	1.31976	25.0257	0.000137753	0.00416001
Gm42701	0.540022	-0.488603	-6.66634	2.50896	1.79359	0.491872	20.0491	0.0012235	0.0198102
Dnmt3aos	4.1614	-0.814456	5.79371	5.80042	5.4018	0.109529	26.1126	8.48571e-05	0.00294026
Gm14049	1.7736	3.38703	4.35945	-2.2749	2.99895	0.779769	17.2597	0.00403271	0.0447601
St8sia6	1.83749	8.12556	10.0389	4.39722	3.05254	0.951805	29.7525	1.64986e-05	0.000915611
Saysd1	0.41494	2.10913	2.77255	2.07916	1.62369	4.23827	16.91	0.00467374	0.0492766
1700071M16Rik	1.08704	3.57938	5.29785	5.98837	2.27076	-0.0456668	24.9569	0.00014203	0.00425705
Gm24407	3.50707	1.51575	8.24426	5.35192	4.65862	-0.263807	17.6332	0.0034431	0.0404416
Tagln3	2.51625	-1.34845	9.01263	-0.263009	3.65222	0.602073	24.6091	0.000165755	0.00476764
Spsb1	2.96228	4.60363	3.95567	3.53761	4.08797	2.86649	17.8755	0.00310657	0.0377451
Golga7b	2.29636	3.44616	4.96337	-7.38751	3.42041	4.84532	117.25	1.19938e-23	9.03015e-20
Gm26860	2.3242	1.68096	2.9397	2.06768	3.44589	3.27119	26.1437	8.36872e-05	0.00292155
Stc2	2.53405	-2.21856	3.86635	1.72175	3.64987	1.58029	22.0095	0.000521436	0.0110436
Egr1	0.139207	0.397148	1.40444	0.603883	1.245	7.91595	17.0441	0.00441697	0.0474129
Cenpf	0.114957	0.776116	1.76311	-0.647714	1.20289	5.16774	22.0845	0.000504583	0.0107722
Ddx6	0.184054	-0.127646	-0.663261	0.564378	1.18495	5.80926	25.2295	0.00012581	0.00387149
Gm11895	4.19596	5.12582	7.2492	3.57508	5.16715	0.944314	22.6993	0.000385302	0.00877301
Gmpr	4.02226	5.30037	3.99283	2.74154	4.96709	3.17748	20.4707	0.00101938	0.0176705
Tppp	0.403951	-1.77384	-0.458198	1.38234	1.3273	4.35857	25.2226	0.000126199	0.00387818
Cux1	0.73205	1.8712	1.85928	0.63912	1.59351	7.84303	44.7433	1.63608e-08	4.35457e-06
Gm29784	0.968208	6.93518	1.39713	5.28635	1.81713	0.336203	25.2096	0.000126933	0.00389014
Apcdd1	1.44074	3.78736	3.48352	0.682043	2.28531	4.02666	20.1207	0.00118618	0.0195187
Rad9b	2.56603	3.31323	0.646703	2.85936	3.39854	2.89075	18.6169	0.00226482	0.0303413
4930513N20Rik	2.46136	5.36471	4.23345	3.66009	3.29367	1.165	19.2501	0.00172647	0.0252237
Kbtbd8	0.933542	-0.821415	-6.94552	-1.64486	1.76467	0.52338	21.6336	0.000614568	0.0124831
Kif23	2.17555	3.14762	2.61308	-0.304575	3.00284	4.68901	51.8136	5.89106e-10	2.95692e-07
Gm44729	4.36764	3.55899	3.52502	1.97908	5.18462	-0.106291	22.7326	0.000379707	0.00869822
Olfr740	1.07839	-1.51557	-3.19427	5.11869	1.89041	-0.196574	21.4441	0.000667567	0.0132732
Lemd1	1.72227	3.46078	-6.5868	0.64349	2.53339	2.09077	23.0775	0.000326237	0.00779757
Gltp	0.0275422	1.60694	1.87183	1.0728	0.829406	7.43897	23.9456	0.000222403	0.00593083
Gm48302	1.27414	5.48695	4.55184	1.47975	2.06365	2.63851	23.9947	0.000217618	0.00582387
Ccdc25	1.84179	1.74431	3.05464	1.79572	2.616	4.43419	18.7115	0.00217504	0.0295414
Hecw2	0.427201	-2.53831	2.76583	3.7575	1.20068	0.821442	26.4909	7.16547e-05	0.00261961
Kif18b	2.05506	4.25194	3.38457	-1.00098	2.80592	2.12528	16.8642	0.00476465	0.0498698
Gm47890	0.24608	1.34803	2.98804	-7.64053	0.992737	2.91804	37.047	5.86092e-07	7.11724e-05
Kcnk5	18.9141	21.587	22.2563	18.0168	19.6446	0.805163	40.4162	1.23087e-07	2.13685e-05
Gmfb	0.278823	1.25998	1.29008	-0.100604	0.996695	6.06242	19.5929	0.00148971	0.0227912
Ltn1	0.683333	2.10902	3.16371	0.633618	1.39988	4.65937	17.1346	0.00425146	0.046303
Arg2	0.096886	1.02203	2.42645	-2.10832	0.811411	3.66196	20.0315	0.00123285	0.0199044
B930036N10Rik	7.04333	8.45867	6.92994	7.01263	7.7426	1.76081	25.2122	0.000126785	0.00389014
Las1l	0.447638	-0.285356	0.77358	0.440524	1.14406	5.41762	17.7423	0.00328727	0.0392232
Mbip	1.51748	1.77168	1.70961	2.01064	2.19879	4.33019	22.3437	0.000450393	0.00990557
Krt1	3.77828	7.39574	6.60143	3.65698	4.45077	9.23649	28.9126	2.41207e-05	0.00116663
Exo1	4.34746	4.10192	7.89735	1.85735	4.99766	2.23227	29.0326	2.28486e-05	0.00112192
Gm43751	5.06424	-1.33649	6.63376	-1.12098	5.71294	0.798822	32.6177	4.48177e-06	0.000344319
Rpl13	0.813908	1.06367	1.39294	0.844715	1.45595	8.16993	29.2091	2.10974e-05	0.00106845
Gpr183	5.21336	4.52932	-0.313218	3.22001	5.8267	1.42361	19.5228	0.00153535	0.0232277
Gm44693	1.49464	-2.47865	1.2592	5.93931	2.10691	0.397283	27.0362	5.61236e-05	0.00218702
Gm48397	5.24092	5.97651	5.25274	-0.239779	5.85043	0.232157	21.867	0.000554976	0.0115336
Polr2a	0.321545	0.806281	1.31647	0.206154	0.924494	7.48909	21.1193	0.00076908	0.0145415
Sema5a	1.61456	2.55459	1.68134	0.381017	2.21205	5.01737	17.8092	0.00319523	0.0384208
Hmgcs1	0.545674	0.525998	0.14475	0.979151	1.14167	6.59807	21.3523	0.000694834	0.0136793
Gm16126	3.02257	-2.86908	-4.4322	-0.158377	3.61191	-0.248695	18.5204	0.00236015	0.0311201
Gm43051	0.703528	-0.32023	-3.38579	6.36221	1.28242	1.06989	27.8806	3.84079e-05	0.00166474
Cd320	5.30832	6.65046	7.36084	5.19753	5.88643	3.9921	44.2098	2.09978e-08	5.26976e-06
Gm37558	1.55182	2.65832	1.13002	4.53347	2.1153	2.5655	18.6229	0.002259	0.0302993
Wnt10b	2.57931	3.58675	5.48217	0.657716	3.14067	2.59923	21.5808	0.00062892	0.0126721
Ada	2.90459	3.09485	3.6352	0.628113	3.46158	2.9849	17.5874	0.00351059	0.0409786
Plcd4	0.209832	5.11446	4.45961	4.01995	0.757656	-0.02319	18.1946	0.0027122	0.0342811
Dapl1	0.754312	0.758843	0.568833	2.11864	1.29628	7.84894	43.9452	2.37637e-08	5.77151e-06
Fam129c	2.54788	3.98768	5.31356	4.97085	3.08835	2.1515	17.8239	0.0031754	0.0382726
Ceacam1	1.83505	0.753568	5.17959	4.9118	2.37549	-0.158481	19.8005	0.00136213	0.0213844
Trim62	1.6437	2.71476	3.30902	0.996495	2.18015	3.33134	17.8001	0.00320759	0.0384758
4930403P22Rik	5.73405	7.97034	1.7727	5.74034	6.2222	1.25793	27.0959	5.46403e-05	0.00215762
Apoc1	1.04992	1.79979	2.0916	1.08824	1.53323	6.13656	19.6981	0.00142368	0.022116
Tep1	0.359731	0.944261	1.58179	-0.283672	0.839045	5.56968	24.5898	0.000167179	0.00477747
Tspear	6.15119	8.71028	7.74312	5.88741	6.6202	1.75935	17.3277	0.00391846	0.0440212
Gjb2	0.107434	0.266852	3.16129	-0.988506	0.574603	7.03505	20.2635	0.00111513	0.0187105
Fscn2	0.389611	-7.25541	-5.41166	2.52312	0.838931	0.710434	21.1453	0.000760431	0.0144578
Rpl21	1.30448	2.61117	2.10624	1.60009	1.75075	4.59895	18.3259	0.00256446	0.0330425
Ccdc146	3.84888	2.04912	9.44661	5.24735	4.29003	0.72691	26.9676	5.78777e-05	0.00223467
Nudt12	4.2851	6.11237	5.9221	5.07554	4.71151	3.58697	22.7143	0.000382764	0.00874165
Cad	1.12126	1.31891	-0.0302335	0.491375	1.53668	5.37657	28.8752	2.45318e-05	0.00117643
Cntfr	1.05404	1.01249	1.22383	-0.291373	1.46358	4.96955	23.4462	0.000277309	0.00693641
Gm11597	0.0886647	3.35697	3.03026	0.512141	0.489261	4.10735	21.8571	0.000557372	0.0115499
Dus1l	1.75737	2.67726	3.07436	1.77942	2.14457	5.02854	31.0614	9.10929e-06	0.000576335
Thop1	0.387848	1.917	1.34922	0.963122	0.765265	5.25369	17.4086	0.00378659	0.0430366
Gm49344	4.22755	6.6205	5.99459	2.07506	4.59295	1.38889	20.3155	0.0010903	0.0184841
Lap3	0.685474	0.552006	1.92247	0.269016	1.04815	6.80571	17.6283	0.0034502	0.0404686
Clstn2	1.6484	-2.46385	-6.11812	2.92551	1.98414	0.492657	18.495	0.00238593	0.0313179
Ccnd1	1.21469	1.46815	1.27329	0.524211	1.54535	6.31524	29.66	1.72045e-05	0.000939793
Lhpp	3.80905	0.473644	2.98173	-0.361859	4.13733	2.57069	17.6399	0.00343324	0.0403468
1700084E18Rik	2.65413	3.62821	-4.23459	1.35263	2.97201	1.17406	25.7312	0.00010061	0.00332232
Klc3	0.115805	-0.355042	-0.473079	1.17411	0.428136	6.54393	30.068	1.43012e-05	0.000824036
Hspb3	3.02645	2.61725	-1.25749	5.79078	3.31862	0.00838548	18.0803	0.00284743	0.0354317
Eif2s2	0.765734	0.804112	1.31075	0.361987	1.05788	6.78125	17.7317	0.00330217	0.0393387
Olfr1404	0.675206	4.9275	-0.939349	2.02361	0.952016	-0.284165	17.0283	0.00444635	0.0475916
Fxyd5	0.230234	-1.00659	-2.70992	1.8686	0.505589	4.29241	24.99	0.000139955	0.00420926
Zfp53	2.55944	3.44331	2.41436	3.11492	2.82674	3.90375	22.8959	0.000353389	0.00827151
Bhlhe40	1.37687	2.32166	1.38225	1.93137	1.64301	5.72452	30.9611	9.5344e-06	0.000599871
Nepro	5.08879	5.45871	5.62709	6.54693	5.34849	2.6079	25.2683	0.000123655	0.00383127
Dalrd3	2.15924	2.67442	3.63331	2.94923	2.4149	3.69661	19.3825	0.00163092	0.0241717
Rps3	0.825892	0.948468	0.774616	0.548383	1.06611	8.77637	16.8972	0.00469895	0.0494594
Agpat3	0.374114	1.16507	1.64073	1.24012	0.60959	6.81981	18.269	0.00262752	0.0335868
A230050P20Rik	2.17383	4.00891	5.05317	0.0916727	2.40045	1.74593	17.5843	0.00351515	0.0409895
Cib2	0.349332	-1.03789	0.0314653	0.802217	0.55447	5.01178	17.0869	0.00433781	0.0468657
4632427E13Rik	0.60681	1.95858	1.17512	0.156697	0.810896	5.92737	20.3713	0.00106428	0.0182262
Wfdc3	0.0736503	-1.30099	-2.49999	2.02054	0.264422	6.47432	37.6392	4.45828e-07	5.82076e-05
Adcy7	1.31478	1.07745	0.223462	0.170116	1.5038	4.89859	20.8574	0.000861862	0.0157213
Gm49113	5.59744	0.00332695	-0.600614	2.72613	5.78472	-0.112531	17.6743	0.00338361	0.0399925
Dnajb7	6.61429	7.20375	6.30905	3.74361	6.8001	1.01497	24.174	0.000201015	0.00549011
Krt83	1.90293	0.272741	5.71723	1.28051	2.08547	1.97562	22.6468	0.000394283	0.00889947
Limd2	2.13958	1.9534	2.14417	1.20422	2.30566	4.79303	32.7558	4.20782e-06	0.000332315
1700001O22Rik	1.97959	6.76713	-2.52264	4.37117	2.13444	0.0054141	17.2925	0.00397728	0.0444067
Bbox1	0.296025	-1.36704	-1.82127	1.69951	0.446801	6.13512	38.0622	3.66621e-07	4.98847e-05
Rexo2	1.39181	1.69804	1.7297	0.647686	1.52751	6.24765	34.0041	2.37655e-06	0.000219098
N6amt1	1.75223	1.19148	1.362	1.99546	1.88679	4.64286	19.3202	0.00167522	0.0246664
Gpcpd1	1.22969	2.33458	2.32979	0.300684	1.35352	5.66317	26.3194	7.7368e-05	0.00276505
Nkiras2	0.138639	-0.267248	1.2072	0.987405	0.2601	5.51346	20.0755	0.0012096	0.0196633
Wnt5a	2.68314	3.41457	3.26158	0.886883	2.77378	5.0139	29.6519	1.72672e-05	0.000939793
Ankrd34a	3.99996	4.03149	-3.67502	5.28169	4.08965	0.577433	19.2875	0.00169894	0.0249194
Rapgef5	0.294745	1.09436	2.154	1.9339	0.382672	4.78738	18.5665	0.00231413	0.0307724
Uchl4	1.13635	2.21844	2.9346	1.0907	1.21333	4.32654	18.9082	0.0019993	0.0280486
Cxcl14	0.146923	-1.45511	-0.31166	0.0788828	0.219002	9.75511	22.3568	0.000447812	0.00987668
Plppr2	1.6206	1.85376	3.86829	-0.127447	1.6854	2.66792	20.0411	0.00122771	0.0198499
St6galnac3	6.46026	6.21675	3.97809	5.61115	6.52495	0.877672	18.3097	0.00258228	0.0332142
Tmem8	1.80384	-5.59619	-2.51152	3.44908	1.85507	1.82883	29.716	1.67736e-05	0.000924062
Tmem117	3.34754	5.59578	3.28292	4.44695	3.39596	3.54624	27.2698	5.05388e-05	0.00203479
Timm23	1.30931	1.26398	1.29975	0.203752	1.35388	4.97004	18.3324	0.00255744	0.0329897
Gm10284	4.97834	4.95719	-0.53433	4.12619	5.02197	1.33279	18.9196	0.00198952	0.0279461
Rfx8	0.920556	-4.29005	-2.73972	2.99265	0.952648	0.211426	17.7519	0.00327391	0.0391051
Klk5	0.037025	-0.822387	2.53124	0.971762	0.0665998	5.15125	32.9915	3.77805e-06	0.000302921
Gm48872	5.58395	7.67557	9.84983	4.98742	5.6005	2.1583	19.8207	0.00135036	0.0212547
5033406O09Rik	3.05864	2.52967	0.262464	5.47365	3.07316	0.428851	19.0747	0.00186151	0.026616
1700007K13Rik	7.45122	6.38931	9.00667	6.37131	7.45576	1.93767	24.6563	0.000162317	0.00470032
Btc	-0.560661	-7.74834	-12.9317	-1.29557	-7.99937	1.27145	19.052	0.00187971	0.0268206
Cdo1	-0.164112	-5.06143	-8.98131	-6.33701	-7.4348	0.26315	24.0925	0.000208404	0.0056172
Klk10	-2.32747	-4.91927	-1.20922	-2.04317	-7.32276	6.59187	34.4007	1.98129e-06	0.000191716
Capn8	-0.26405	3.3625	6.75143	-2.46593	-5.22584	2.13352	36.3828	7.96225e-07	9.22274e-05
Gm48770	-1.25641	-2.22656	-1.50548	-3.62324	-5.87737	0.40502	16.8863	0.00472047	0.0495839
Pglyrp4	-1.38678	-7.06069	0.548838	-1.65708	-5.77566	0.510019	26.193	8.18657e-05	0.00287967
Olfr735	-2.23248	-4.81941	-8.52796	-3.11567	-6.4197	-0.170703	20.2464	0.00112342	0.0187793
Gm44280	-0.0464931	-4.57348	1.46237	-4.56232	-4.05802	0.571109	25.1497	0.000130361	0.00396526
Ptk6	-0.463294	-4.79412	-3.37649	-4.23252	-4.30113	0.238028	25.6228	0.000105592	0.00342546
Zfp92	-1.20786	-3.33254	-2.28126	-3.92443	-4.83208	1.33621	19.5469	0.0015195	0.0230652
Gm28809	-2.79506	-2.43585	-10.2754	-2.05925	-6.41053	0.253712	25.4201	0.000115573	0.0036561
Flg2	-1.66686	-7.92523	-6.83479	-4.61796	-5.16385	2.39979	18.6702	0.00221381	0.0298706
Nox4	-0.378663	-3.95529	-9.46463	-3.35739	-3.84638	0.505589	23.6352	0.000255104	0.0065407
Dusp5	-0.0601394	-1.24672	-3.38705	0.563767	-3.41924	3.01968	26.3943	7.48183e-05	0.00270387
Rptn	-4.76911	-5.84869	-5.54298	-2.71582	-7.86103	3.98864	25.7154	0.000101322	0.00334098
Hoxa4	-3.54365	-5.12135	-5.87017	-0.452126	-6.60504	0.405218	20.7565	0.000900498	0.0161553
Gm15535	-1.1603	-7.97496	-13.678	-1.37357	-4.04735	0.861675	19.5393	0.0015245	0.0231254
Pate2	-2.27388	0.528946	-2.14073	-5.42443	-5.11301	0.0684609	20.7208	0.00091458	0.0163044
AC165079.1	-0.563627	-1.94366	-3.84123	-1.1009	-3.29504	3.06844	19.308	0.00168399	0.0247471
Liph	-1.94658	-3.94163	-2.72735	-3.68462	-4.65792	1.98344	23.3015	0.000295581	0.00723325
Gm45548	-1.56964	-6.72864	-3.89909	-5.73675	-4.26614	0.616517	24.4923	0.000174569	0.00491644
Gm43403	-3.42207	-4.65421	-10.5998	-2.8014	-6.00796	0.335488	25.1972	0.000127634	0.00390633
Nutm2	-0.651135	-9.53612	-10.3922	0.0655694	-3.11358	0.44029	17.1586	0.0042086	0.0461007
Gm47687	-5.79905	-9.47663	-10.4891	-2.14887	-8.05289	0.333514	38.6379	2.80864e-07	4.01511e-05
Dpysl5	-3.80084	-0.91603	-5.78355	-1.92232	-5.84825	0.976573	16.8576	0.00477794	0.0499523
2310046K23Rik	-1.07329	-3.28882	0.588626	-1.15535	-3.0917	3.3562	24.4838	0.000175228	0.00492886
Ogdhl	-0.205892	-0.719347	-0.825389	-2.08681	-2.19193	3.7244	20.3461	0.00107594	0.0183274
Acp7	-3.19319	-1.9476	-0.528916	-4.80887	-5.12238	-0.0124583	19.9403	0.00128239	0.0203981
AC166832.3	-0.676614	-9.64209	-6.10107	-1.40304	-2.59499	0.828496	18.0128	0.00293036	0.0362277
Myom1	-3.442	-1.93561	-1.32362	-0.855078	-5.34696	1.90566	28.6141	2.75999e-05	0.00129999
Gm16299	-3.08534	-3.18906	-7.0878	-3.2926	-4.98062	0.460679	23.4526	0.000276525	0.00692448
Gm47341	-4.84254	-4.56487	-13.0965	0.122856	-6.67476	0.27378	32.9896	3.78143e-06	0.000302921
Gm41271	-4.0286	-6.84936	-6.16523	-0.894136	-5.82433	0.0867746	19.3157	0.00167847	0.0246982
Wincr1	-0.90189	1.91656	7.28466	-1.45023	-2.62738	-0.118675	21.1797	0.000749109	0.0143422
Prss23	-0.372926	-3.28093	-4.51982	-2.03248	-2.07879	6.81217	69.4415	1.33917e-13	1.77928e-10
Dync1i1	-0.108835	-3.05681	-0.495921	1.76488	-1.78386	0.324443	17.7112	0.00333095	0.0395563
B3galnt1	-0.62083	-5.70089	-5.0534	-5.59545	-2.23289	1.05865	23.4273	0.000279631	0.00697133
Gm38056	-2.49767	-2.17365	-0.777788	-3.60009	-4.09589	2.14944	19.0035	0.00191928	0.0272562
Grem1	-0.765191	-3.25986	-3.61055	-2.28761	-2.33562	5.67385	28.4717	2.94312e-05	0.00135779
Gm43679	-1.92013	-5.5367	-5.5436	-2.43344	-3.47811	3.58716	20.9581	0.000824965	0.0152483
Olfr518	-1.9919	-1.69544	-7.32554	1.33144	-3.53356	0.0278955	21.5253	0.000644335	0.012925
Nov	-1.52869	0.684489	-0.361826	3.55338	-3.0266	1.54518	29.1346	2.18198e-05	0.00109521
Dnase1l2	-4.89502	-6.10037	-4.73613	-3.87589	-6.34436	3.04214	16.9981	0.00450345	0.0479396
Serpinf1	-0.100255	-0.877129	-2.86549	-2.56081	-1.51601	4.13602	17.3815	0.0038303	0.0434094
Vwc2	-2.0762	-1.98913	1.52182	-1.74621	-3.4784	1.70937	18.346	0.00254257	0.0328541
Mrps6	-0.279102	-1.15332	-2.12107	-1.3985	-1.5807	4.84903	20.6831	0.000929673	0.0165213
Gm12150	-3.04943	-5.32701	-12.2363	-2.06075	-4.341	-0.18472	17.3318	0.00391166	0.0439784
Col6a2	-0.262204	-4.22287	-3.89919	-0.783698	-1.54745	5.19224	51.0073	8.61882e-10	4.23203e-07
Gm47798	-3.69973	2.78704	1.90661	0.177393	-4.95722	1.19242	28.6022	2.77481e-05	0.0013003
Nedd4l	-0.981889	-1.7857	-1.96305	-1.11114	-2.20057	4.57729	24.7625	0.000154843	0.00453623
Olfr190	-2.34868	4.43447	-0.283736	-2.05898	-3.56196	0.254261	21.5874	0.000627085	0.0126464
Gm37795	-0.354758	2.19538	3.28365	-1.5023	-1.50849	4.09196	46.8741	6.02735e-09	1.83973e-06
Pramef12os	-0.604421	-6.48755	-10.1219	-0.853364	-1.6071	-0.313487	16.9106	0.0046725	0.0492766
Gm44441	-3.44868	-6.68308	-19.7912	-2.19726	-4.41654	1.277	24.852	0.000148804	0.00439925
Gm35842	-1.69577	-0.36804	-1.47476	3.70663	-2.60439	-0.112484	27.7499	4.07332e-05	0.00172875
Tchh	-1.74418	-0.706854	4.68831	-2.01213	-2.64806	6.05413	70.487	8.11462e-14	1.2219e-10
Gm20621	-3.61091	-6.14998	-4.68397	1.28718	-4.47673	0.2757	18.9423	0.00197031	0.0277967
Zfp652os	-5.33541	-1.80989	-1.2429	-0.704623	-6.19668	0.513271	19.493	0.00155522	0.0232788
Insig2	-0.335337	-2.75316	-1.15297	-0.8487	-1.1913	5.74283	17.8554	0.00313314	0.0380066
Fam43a	-0.337357	0.585857	0.064296	-1.19678	-1.17466	4.87816	18.6586	0.00222474	0.0299643
Krt71	-2.2618	-2.42057	3.65024	-3.17661	-3.09377	7.61554	45.3183	1.25001e-08	3.61973e-06
Maf	-0.45694	-1.06471	-0.739088	-1.23156	-1.28068	6.79793	20.8182	0.000876685	0.015854
Col6a3	-0.118941	-2.80189	-0.177563	2.22564	-0.933612	2.1796	19.0768	0.00185983	0.026616
D3Ertd751e	-1.78755	-6.65386	-4.88406	0.347103	-2.56497	3.10522	27.4594	4.64151e-05	0.00189352
Ptpre	-0.19104	-1.51553	-1.15387	-0.0202653	-0.944031	5.42262	17.1734	0.00418233	0.0459243
Slc25a44	-0.639295	-2.20168	-2.81422	-0.39218	-1.37745	4.35648	18.8016	0.00209271	0.0288227
Adrb2	-0.329401	-1.96271	-2.21913	-2.03414	-1.0623	6.07075	28.5627	2.82479e-05	0.00131825
Gm12522	-4.22851	1.32406	-1.43148	1.02009	-4.93303	0.794703	26.3219	7.72791e-05	0.00276505
Tmod2	-4.55412	-4.99042	-10.2099	-1.99398	-5.23715	1.78669	34.9292	1.55437e-06	0.000157477
Mid1ip1	-0.189266	-0.412616	2.48991	-1.14359	-0.83356	3.7702	19.1642	0.00179136	0.0259455
Igfbp6	-1.48552	-2.94185	-3.50005	-1.00741	-2.12751	4.80971	18.9409	0.0019715	0.0277967
Lamb3	-0.809775	-1.76903	-1.94423	-1.35767	-1.44057	8.16941	52.4502	4.36138e-10	2.29094e-07
Ppp4r1l-ps	-1.14427	-0.129525	0.018075	-1.06762	-1.76102	4.96	19.1012	0.00184045	0.0264175
Tns1	-0.60673	-2.78809	-3.33708	-0.95556	-1.21897	5.534	43.348	3.14099e-08	7.23934e-06
Cd34	-0.975142	-3.63279	-3.44878	-1.52241	-1.58421	6.09199	37.5489	4.64825e-07	5.96534e-05
E2f3	-0.304502	-1.14117	-1.16169	-2.86578	-0.911587	3.95842	22.063	0.000509362	0.0108585
Gm9934	-0.566902	1.42461	-5.41761	4.79733	-1.1589	-0.324064	29.2223	2.09719e-05	0.00106448
Hspb8	-0.59402	-1.95443	-1.59147	-0.0743078	-1.13215	6.10613	30.8507	1.00249e-05	0.000622069
Itgb4	-0.192859	-1.36756	-1.49485	-0.833982	-0.725091	8.21326	17.8665	0.00311839	0.0378683
AC174678.1	-1.89502	-0.0770903	-0.304621	-1.00161	-2.42571	4.62554	25.6204	0.000105704	0.00342546
Tyw1	-0.563641	-0.0622781	0.470188	-1.41716	-1.09061	4.88734	21.0109	0.000806232	0.0150375
Usp54	-0.952469	-0.657741	-0.972413	-1.20378	-1.47188	6.54859	30.4269	1.21527e-05	0.000724254
Ecm1	-0.556855	-1.63078	-2.20055	-0.359672	-1.07426	7.55878	22.6756	0.000389327	0.00882019
Ebf1	-1.52879	-3.08429	-4.78545	-0.227123	-2.03756	2.46539	21.93	0.000539879	0.0113329
Gm38391	-4.17371	3.01126	-5.28081	0.34008	-4.68144	0.766186	26.234	8.03773e-05	0.00285005
Zfp764	-1.93481	-2.09276	-5.37629	-2.23827	-2.43565	3.13994	18.7136	0.00217307	0.0295414
4833407H14Rik	-0.72117	-3.82448	-0.406159	3.14345	-1.20987	0.378994	20.2096	0.00114144	0.0189991
Itga5	-1.7707	-0.953914	-1.92283	-1.42149	-2.23118	4.44376	21.3101	0.000707744	0.0138286
Rnf145	-0.687179	-0.271048	-0.283144	-0.0602829	-1.1214	6.19394	16.958	0.00458022	0.0485925
Bmp8a	-0.591058	-1.40977	4.50485	0.805822	-1.02292	0.497737	19.8964	0.00130691	0.0207008
Nt5e	-0.0958433	-2.41204	-2.22632	0.734932	-0.518706	5.62352	28.157	3.39144e-05	0.00150496
Ucn2	-1.23437	-0.809178	-2.76481	-0.96283	-1.63701	4.92796	18.1604	0.00275193	0.0346863
Gm10925	-1.13376	-1.08721	-0.976961	-1.58993	-1.5138	10.2344	24.6171	0.000165163	0.00476442
Megf6	-1.12952	-1.64529	-2.35683	-1.49325	-1.49334	6.31201	40.2923	1.30379e-07	2.16535e-05
Tmem87b	-0.652046	-1.91259	-1.52376	-0.322579	-1.01182	5.047	16.8971	0.00469916	0.0494594
Slc39a2	-0.345845	-6.11281	2.54395	-0.969287	-0.687504	3.98583	35.4153	1.24315e-06	0.000131826
Cpt1c	-3.04093	-1.86416	-1.35086	-1.86889	-3.37042	2.36115	18.8424	0.00205649	0.0284513
Gm26532	-1.49894	-1.5078	-1.36295	-0.714213	-1.82598	5.54954	21.3347	0.000700201	0.0137287
Pinlyp	-2.03731	-2.25533	1.12038	-1.00536	-2.35088	5.64403	22.1915	0.000481482	0.010397
Chmp4c	-0.297665	-1.00359	-1.51824	0.728417	-0.609635	4.65954	19.2045	0.0017606	0.0256064
Ndrg1	-0.611166	-2.31084	-3.268	0.152706	-0.916943	5.69397	52.7726	3.74507e-10	2.01405e-07
Teddm1a	-5.25125	-0.684654	0.697625	-5.62769	-5.55451	0.552664	17.9256	0.00304106	0.0371315
Bmp2	-0.972562	-3.34717	-5.42506	-0.178001	-1.27357	5.28942	48.6406	2.62814e-09	1.04143e-06
Endod1	-0.0602461	-1.02608	-1.01808	0.578202	-0.359987	6.13005	17.8514	0.00313859	0.0380215
Tmem170	-1.48948	-0.252896	-0.577647	-0.394898	-1.78246	5.2043	19.238	0.00173542	0.025289
Zfp874a	-2.77154	-1.64009	-0.270705	-1.68482	-3.06227	2.71183	19.494	0.00155451	0.0232788
Alkbh4	-0.60282	-4.25266	-0.444027	-0.502073	-0.891012	3.28426	19.9587	0.00127224	0.0202938
Arl4a	-0.83812	-1.29329	-1.44549	-0.933736	-1.12461	7.77364	23.3797	0.000285558	0.00706452
Foxl1	-2.3746	-4.00795	-9.94105	0.00345253	-2.65392	1.32757	20.4238	0.00104032	0.0179098
Ctsl	-0.71473	-1.1617	-0.990823	-1.19592	-0.971811	8.22512	25.3307	0.000120268	0.00376766
Gabre	-3.35851	-2.1489	-1.94149	-1.75133	-3.60335	2.6432	22.1349	0.000493574	0.0105912
Sox2ot	-0.751868	1.82377	-0.413572	3.77261	-0.98716	1.06257	24.3519	0.000185779	0.00517409
Col16a1	-0.623401	-0.672353	-0.0941172	-1.68738	-0.855357	6.23341	24.0838	0.000209205	0.00563077
Cep295nl	-3.55577	-5.31155	-4.71602	-1.70272	-3.78163	1.13056	18.1528	0.00276086	0.0347214
Map2k5	-1.14485	-0.864542	-1.9825	-0.699932	-1.36495	4.99477	17.1278	0.00426377	0.046303
Gja10	-2.86344	-6.34637	-14.7569	-2.7317	-3.07575	0.416315	19.3458	0.00165691	0.0244551
Ltbp4	-0.90308	-0.575163	-0.472994	-1.2232	-1.10987	7.18199	23.1201	0.000320183	0.00768541
Flrt3	-1.43078	-1.55947	-1.38127	-1.25267	-1.63251	7.08811	39.2623	2.10293e-07	3.16659e-05
Olfr1391	-0.867727	0.0436262	-9.92824	2.31999	-1.05773	0.336863	24.463	0.000176851	0.00496833
Lrrc8c	-2.04261	-0.706729	-3.90581	-3.11582	-2.22459	3.12428	20.3952	0.00105332	0.0180923
Kctd4	-1.51736	-2.61411	-2.42372	-1.44816	-1.68758	6.60276	48.6903	2.56745e-09	1.04143e-06
Zfp503	-0.394991	-1.63056	-2.0407	0.126493	-0.562687	4.91986	18.233	0.00266814	0.033876
Adamtsl3	-2.97173	-2.45704	-4.97312	-2.30411	-3.12405	2.01856	19.9353	0.00128513	0.0204273
Col12a1	-0.707353	-0.908636	-1.26205	-2.09163	-0.8595	5.79749	22.6655	0.000391055	0.00884699
Bpifb2	-3.04461	-3.47867	-12.2237	0.824957	-3.18698	0.0207768	21.0206	0.000802846	0.0149937
Slc7a6	-0.234081	-0.938237	-0.922871	-1.25384	-0.37047	7.46954	23.4359	0.000278562	0.00695672
Hoxd9	-0.963261	-1.31782	-0.561718	-0.58568	-1.09341	5.94919	19.9429	0.00128096	0.0203897
AI463229	-1.66749	-2.33419	-7.70391	-3.12058	-1.79657	1.5615	16.8552	0.00478283	0.0499643
Plxna2	-0.985787	-1.45511	-1.35288	-0.781387	-1.11447	5.73823	20.9058	0.000843947	0.0154852
Gm28661	-1.36628	-1.25504	-1.08528	-1.8761	-1.49178	9.20852	25.914	9.27281e-05	0.00313072
Cadm1	-1.14991	-1.53051	-1.58812	-0.935577	-1.271	6.434	32.0622	5.77509e-06	0.000410195
Odc1	-0.192513	-1.03425	-0.955459	0.424614	-0.307787	6.35037	23.0668	0.000327783	0.00781799
Col6a1	-0.812551	-2.67819	-3.45161	-0.928114	-0.927304	6.98609	32.9892	3.78199e-06	0.000302921
Smoc2	-0.124508	0.207515	0.0398371	-1.15948	-0.237048	7.58034	29.5897	1.77602e-05	0.000961991
Sphk2	-1.38425	-0.691341	-0.481173	-0.572221	-1.48637	5.16561	18.4096	0.00247453	0.0321224
Gm28437	-1.15829	-1.24566	-1.05372	-1.59491	-1.22955	10.3821	23.5722	0.000262305	0.00665217
Tom1l2	-1.2302	-1.33542	-1.81848	-0.567158	-1.29782	6.2086	34.2719	2.10192e-06	0.000197817
Pknox2	-0.486157	-0.679361	1.62445	2.98575	-0.553075	0.812264	20.0926	0.00120069	0.0196096
Pcdh1	-1.47505	-1.75293	-1.3073	-0.209714	-1.5417	4.92511	26.9755	5.76724e-05	0.00223056
Nid1	-0.705027	-0.539584	-5.03391	-0.464638	-0.771184	3.28817	17.4946	0.00365129	0.042056
1600012H06Rik	-1.14989	-0.251546	-1.36612	-0.806	-1.20181	6.20244	17.2803	0.00399782	0.04457
Mob1b	-0.596939	-1.69532	-2.58596	-0.391351	-0.647743	5.26701	21.8845	0.000550737	0.0114767
Gm12415	-1.09604	-0.782597	-1.44729	-1.01493	-1.1446	18.2968	16.9433	0.00460868	0.0487926
Ppp1r15a	-0.188682	-1.68376	-1.88455	0.737653	-0.226772	4.45582	17.615	0.00346975	0.0406121
Unc5b	-0.918703	-2.43186	-0.58253	0.0707294	-0.941979	6.47194	54.3171	1.80371e-10	1.10822e-07
Gm45074	-1.58848	-3.24596	-0.856697	-2.51735	-1.60554	0.613642	20.8234	0.000874698	0.015854
Slc43a2	-0.59813	2.45462	1.8006	-0.286586	-0.611764	4.1146	17.0802	0.00435018	0.0469233
Gpr34	-5.17988	-6.1356	2.57071	-1.20209	-5.1934	0.0802202	24.5268	0.000171916	0.004866
Per1	-1.57803	-1.97749	-3.24098	-1.00612	-1.58138	6.53369	31.7244	6.73641e-06	0.000454195
F11r	-0.511855	-1.06453	-1.36319	0.163791	-0.514533	7.92938	21.9385	0.00053789	0.0113122
Gm31583	-4.69903	0.142735	1.48892	-2.33882	-4.69934	2.08669	33.8924	2.5014e-06	0.000226904

## Sheet: Supplementary Table 2
	p_val	avg_log2FC	pct.1	pct.2	p_val_adj	cluster	gene
S100a8	6.18009e-21	3.82888	0.6	0.161	9.67307e-17	0	S100a8
Krt16	1.2173e-14	3.58214	0.671	0.291	1.90532e-10	0	Krt16
S100a9	1.85166e-18	3.40648	0.414	0.077	2.89822e-14	0	S100a9
Fabp5	1.55234e-24	3.33308	1	0.642	2.42973e-20	0	Fabp5
Stfa1	4.00503e-35	3.30705	0.743	0.147	6.26867e-31	0	Stfa1
Cstdc5	1.41138e-38	3.23159	0.929	0.257	2.20908e-34	0	Cstdc5
Krt84	0.00516824	3.17242	0.1	0.032	1	0	Krt84
Sprr2a2	5.51877e-22	3.08209	0.657	0.192	8.63797e-18	0	Sprr2a2
Krt6b	4.31154e-27	2.93012	0.514	0.08	6.74842e-23	0	Krt6b
Stfa3	6.54019e-32	2.56394	0.929	0.321	1.02367e-27	0	Stfa3
Krt6a	3.30539e-05	2.42313	0.643	0.463	0.517359	0	Krt6a
Sprr2a3	1.4727e-15	2.2784	0.414	0.094	2.30507e-11	0	Sprr2a3
Gjb2	4.9091e-18	2.27101	0.586	0.161	7.68373e-14	0	Gjb2
Krt1	8.46687e-27	2.2367	0.929	0.359	1.32523e-22	0	Krt1
Mt4	7.81149e-28	2.20932	0.857	0.278	1.22265e-23	0	Mt4
Krt10	1.45436e-19	2.03509	0.971	0.712	2.27637e-15	0	Krt10
Csta1	2.12261e-25	1.86154	0.743	0.195	3.32231e-21	0	Csta1
Tslp	7.09256e-06	1.80956	0.143	0.03	0.111013	0	Tslp
Krt2	1.13139e-11	1.77269	0.471	0.166	1.77086e-07	0	Krt2
Krtdap	1.66631e-15	1.57212	0.986	0.748	2.60811e-11	0	Krtdap
Ly6a	2.98752e-28	1.54835	0.971	0.339	4.67606e-24	0	Ly6a
Fam162a	7.71746e-22	1.4999	0.943	0.615	1.20794e-17	0	Fam162a
Car2	8.31737e-11	1.42055	0.6	0.262	1.30183e-06	0	Car2
2610528A11Rik	2.26216e-37	1.27916	0.7	0.109	3.54073e-33	0	2610528A11Rik
Sfn	9.90363e-11	1.24714	0.971	0.893	1.55012e-06	0	Sfn
Calm4	4.32178e-17	1.23979	0.986	0.628	6.76445e-13	0	Calm4
Degs1	2.07616e-18	1.21507	1	0.917	3.2496e-14	0	Degs1
Serpinb3a	5.01642e-20	1.19696	0.4	0.064	7.8517e-16	0	Serpinb3a
Gja1	7.98613e-13	1.18204	0.914	0.538	1.24999e-08	0	Gja1
Ifi202b	3.56743e-09	1.16807	0.586	0.244	5.58374e-05	0	Ifi202b
Sprr1b	1.42675e-15	1.16655	0.486	0.125	2.23314e-11	0	Sprr1b
Serpinb3d	7.24044e-16	1.15997	0.429	0.091	1.13327e-11	0	Serpinb3d
Txn1	1.61292e-06	1.15415	0.986	0.978	0.0252454	0	Txn1
Sdr16c5	2.2759e-13	1.14711	0.957	0.618	3.56224e-09	0	Sdr16c5
Ldha	5.26634e-12	1.13372	0.986	0.904	8.24288e-08	0	Ldha
Sat1	8.90216e-13	1.12093	0.971	0.709	1.39337e-08	0	Sat1
Twf1	7.28806e-14	1.11546	0.914	0.717	1.14073e-09	0	Twf1
Csta3	2.65331e-22	1.09421	0.357	0.04	4.15296e-18	0	Csta3
Serpinb5	1.3114e-16	1.07035	1	0.962	2.05261e-12	0	Serpinb5
Ctsc	1.63083e-10	1.06172	0.829	0.49	2.55258e-06	0	Ctsc
Mettl7a3	3.65577e-13	1.05687	0.4	0.101	5.72202e-09	0	Mettl7a3
Higd1a	3.58029e-11	1.05682	0.943	0.757	5.60386e-07	0	Higd1a
Cd24a	1.56703e-10	1.01757	0.8	0.439	2.45272e-06	0	Cd24a
Ggct	2.36404e-22	1.0169	0.857	0.308	3.70019e-18	0	Ggct
Dmkn	1.26404e-12	0.996366	0.986	0.858	1.97848e-08	0	Dmkn
Mapk6	1.09712e-14	0.965508	0.814	0.489	1.71721e-10	0	Mapk6
Tent5a	1.43472e-27	0.965207	0.814	0.24	2.24562e-23	0	Tent5a
Crot	0.0287266	0.954211	0.786	0.588	1	0	Crot
Cstdc6	1.40492e-16	0.921607	0.4	0.081	2.19898e-12	0	Cstdc6
Gsdmc	1.5738e-15	0.907999	0.571	0.168	2.46331e-11	0	Gsdmc
Serpinb12	2.68955e-27	0.906489	0.729	0.157	4.20968e-23	0	Serpinb12
Gsto1	1.98276e-10	0.889521	0.971	0.85	3.10341e-06	0	Gsto1
Pkm	1.16409e-08	0.880946	0.957	0.874	0.000182203	0	Pkm
Aqp3	4.34237e-12	0.866336	1	0.855	6.79668e-08	0	Aqp3
Gapdh	0.000152805	0.848895	0.957	0.952	1	0	Gapdh
Eno1	3.99624e-07	0.839017	0.914	0.76	0.00625491	0	Eno1
Pgk1	4.25301e-09	0.837922	0.914	0.73	6.6568e-05	0	Pgk1
Tgfbi	4.26209e-07	0.824133	0.914	0.722	0.00667102	0	Tgfbi
Tdh	1.41696e-41	0.817931	0.786	0.129	2.21783e-37	0	Tdh
Serpinb3c	1.00789e-10	0.816287	0.514	0.176	1.57754e-06	0	Serpinb3c
Serpinb3b	3.21035e-16	0.811858	0.9	0.406	5.02484e-12	0	Serpinb3b
Sptssa	9.90787e-09	0.808592	0.986	0.818	0.000155078	0	Sptssa
Il1f9	1.18718e-18	0.79508	0.643	0.206	1.85817e-14	0	Il1f9
Dynll1	2.91542e-06	0.786098	0.986	0.942	0.0456322	0	Dynll1
S100a11	0.000472594	0.783078	0.986	0.96	1	0	S100a11
Rab11a	0.000196586	0.765138	0.986	0.895	1	0	Rab11a
Pgam1	3.24492e-09	0.754542	0.914	0.696	5.07895e-05	0	Pgam1
Rbp2	4.66008e-20	0.749103	0.671	0.212	7.29396e-16	0	Rbp2
Rgs20	0.00484647	0.736993	0.414	0.24	1	0	Rgs20
Acer1	3.40698e-09	0.734172	0.8	0.422	5.33261e-05	0	Acer1
Maf	4.74566e-15	0.731388	0.857	0.446	7.42791e-11	0	Maf
Perp	3.58848e-10	0.727089	1	0.995	5.61669e-06	0	Perp
Lgals3	2.39327e-09	0.725653	1	0.944	3.74595e-05	0	Lgals3
Tmprss4	8.30708e-19	0.724818	0.943	0.379	1.30022e-14	0	Tmprss4
Gsta4	1.27013e-15	0.713629	0.371	0.072	1.98801e-11	0	Gsta4
Calm5	7.15503e-17	0.70492	0.671	0.209	1.11991e-12	0	Calm5
Elovl4	8.43367e-17	0.703524	0.843	0.326	1.32004e-12	0	Elovl4
Oas1f	1.16948e-15	0.694695	0.657	0.224	1.83047e-11	0	Oas1f
Endou	6.50955e-14	0.684694	0.771	0.302	1.01887e-09	0	Endou
Dsg1a	1.04348e-07	0.678585	0.986	0.708	0.00163326	0	Dsg1a
Rps27a	0.000194957	0.672885	1	0.998	1	0	Rps27a
Rpl5	2.78268e-05	0.672597	1	1	0.435545	0	Rpl5
Mal2	0.00837514	0.666811	0.529	0.337	1	0	Mal2
Tubb6	5.92931e-10	0.664658	0.371	0.11	9.28056e-06	0	Tubb6
Ell2	1.49427e-06	0.663835	0.814	0.522	0.0233883	0	Ell2
Il13ra1	4.64142e-06	0.663066	0.929	0.703	0.0726475	0	Il13ra1
Dsg1b	2.23816e-06	0.656005	0.886	0.647	0.0350317	0	Dsg1b
Klk13	1.94181e-17	0.651227	0.371	0.064	3.03932e-13	0	Klk13
Rps15a	0.024592	0.644351	0.986	0.992	1	0	Rps15a
Cers3	3.75599e-13	0.642665	0.571	0.203	5.87888e-09	0	Cers3
Gcat-II	2.25106e-14	0.635634	0.7	0.262	3.52336e-10	0	Gcat-II
Rora	9.95068e-10	0.629638	0.771	0.406	1.55748e-05	0	Rora
Thbd	5.15741e-18	0.62709	0.743	0.268	8.07239e-14	0	Thbd
Dstn	8.89021e-06	0.619272	1	0.986	0.13915	0	Dstn
Slc39a6	1.14572e-12	0.619265	0.786	0.371	1.79329e-08	0	Slc39a6
Amd1	4.83208e-07	0.609644	0.8	0.575	0.00756316	0	Amd1
Ccdc122	0.00668248	0.608139	0.486	0.329	1	0	Ccdc122
Dsc2	0.000146354	0.605996	0.329	0.153	1	0	Dsc2
Them5	1.53344e-13	0.603186	0.971	0.54	2.40014e-09	0	Them5
Myo5a	1.29768e-08	0.597774	0.9	0.642	0.000203112	0	Myo5a
Skint10	1.85614e-33	2.37244	0.681	0.123	2.90523e-29	1	Skint10
Skint9	7.00656e-34	2.36386	0.739	0.148	1.09667e-29	1	Skint9
Krt79	1.35462e-27	2.16734	0.971	0.47	2.12025e-23	1	Krt79
Krt17	2.66978e-14	1.61615	0.942	0.64	4.17873e-10	1	Krt17
Dapl1	7.85507e-14	1.60813	0.913	0.589	1.22948e-09	1	Dapl1
Klk7	8.10161e-17	1.47223	0.638	0.199	1.26806e-12	1	Klk7
Skint2	5.11131e-11	1.44411	0.391	0.108	8.00023e-07	1	Skint2
Skint3	3.59147e-19	1.44133	0.899	0.4	5.62137e-15	1	Skint3
Cnfn	0.000297785	1.43493	0.174	0.059	1	1	Cnfn
Dsc1	5.3413e-15	1.41948	0.855	0.419	8.36021e-11	1	Dsc1
Sprr1a	7.85664e-22	1.38728	0.855	0.313	1.22972e-17	1	Sprr1a
Alox12e	1.4082e-10	1.38602	0.638	0.287	2.20412e-06	1	Alox12e
Defb6	1.7258e-21	1.37456	0.971	0.463	2.70122e-17	1	Defb6
Ly6g6c	1.83399e-16	1.30644	0.928	0.467	2.87056e-12	1	Ly6g6c
Gstm5	2.98953e-17	1.28326	0.971	0.738	4.67922e-13	1	Gstm5
Skint1	1.41683e-18	1.24971	0.942	0.453	2.21762e-14	1	Skint1
Tprg	2.43931e-21	1.21229	0.812	0.273	3.81801e-17	1	Tprg
Sdr16c6	4.87429e-16	1.20977	0.971	0.491	7.62923e-12	1	Sdr16c6
Tmprss41	3.93276e-17	1.12823	0.884	0.386	6.15555e-13	1	Tmprss4
Serpinb3b1	3.22942e-15	1.0908	0.899	0.407	5.05469e-11	1	Serpinb3b
Skint4	2.51688e-05	1.0775	0.725	0.464	0.393942	1	Skint4
Timp3	0.00867634	1.01271	0.507	0.384	1	1	Timp3
Calm41	1.82261e-15	1.00064	1	0.627	2.85275e-11	1	Calm4
Fam25c	1.37293e-10	0.977663	0.986	0.758	2.14891e-06	1	Fam25c
Plxdc2	1.34214e-14	0.941997	0.899	0.53	2.10072e-10	1	Plxdc2
Ptgr1	3.48557e-15	0.934838	0.957	0.577	5.45561e-11	1	Ptgr1
Orm1	6.23933e-27	0.933613	0.812	0.236	9.7658e-23	1	Orm1
Sbsn	2.48767e-08	0.931301	0.928	0.737	0.000389371	1	Sbsn
Egr2	3.11303e-17	0.92212	0.971	0.552	4.87252e-13	1	Egr2
Susd2	1.37797e-19	0.916454	0.841	0.33	2.1568e-15	1	Susd2
Tmem45a	1.58609e-07	0.906485	0.928	0.732	0.00248255	1	Tmem45a
Glul	3.29835e-13	0.906072	0.942	0.542	5.16257e-09	1	Glul
Teddm3	1.84626e-16	0.895111	0.797	0.314	2.88977e-12	1	Teddm3
Gltp	1.04942e-15	0.886549	1	0.716	1.64255e-11	1	Gltp
Gstm1	6.9315e-11	0.875189	0.87	0.585	1.08492e-06	1	Gstm1
Gjb4	1.4401e-14	0.872621	0.986	0.582	2.25405e-10	1	Gjb4
Tmem43	3.11344e-08	0.865475	0.884	0.667	0.000487315	1	Tmem43
Rnase2b	5.95164e-09	0.856005	0.348	0.107	9.3155e-05	1	Rnase2b
Cldn1	1.49749e-11	0.852012	0.986	0.743	2.34387e-07	1	Cldn1
Sgpp1	1.34594e-06	0.840669	0.913	0.735	0.0210667	1	Sgpp1
Tmsb4x	9.07875e-11	0.838988	0.986	0.949	1.42101e-06	1	Tmsb4x
Chl1	9.47596e-11	0.838951	0.884	0.596	1.48318e-06	1	Chl1
Kif26b	2.27577e-17	0.830052	0.812	0.309	3.56203e-13	1	Kif26b
Calm1	1.08622e-10	0.803585	0.986	0.927	1.70015e-06	1	Calm1
Clca3a2	3.92483e-07	0.799328	0.754	0.413	0.00614314	1	Clca3a2
Stard4	4.07154e-08	0.799102	0.739	0.467	0.000637277	1	Stard4
Pdcd4	3.82712e-07	0.796453	0.928	0.837	0.0059902	1	Pdcd4
Dsg1a1	3.0516e-10	0.794615	1	0.707	4.77637e-06	1	Dsg1a
Gpr155	2.7506e-14	0.786139	0.739	0.325	4.30524e-10	1	Gpr155
Car13	2.14457e-09	0.785948	0.928	0.683	3.35669e-05	1	Car13
Ivl	1.5719e-11	0.768355	0.58	0.23	2.46033e-07	1	Ivl
Elovl41	2.49044e-09	0.768254	0.725	0.34	3.89804e-05	1	Elovl4
Lypd5	0.0108703	0.761446	0.174	0.085	1	1	Lypd5
Slurp2	3.203e-06	0.752713	0.377	0.159	0.0501334	1	Slurp2
Bbox1	1.99137e-15	0.748249	0.942	0.445	3.11689e-11	1	Bbox1
Cstb	1.32903e-10	0.736255	0.971	0.874	2.0802e-06	1	Cstb
Lratd1	5.45101e-08	0.703167	1	0.976	0.000853193	1	Lratd1
Irf6	0.000179338	0.699845	0.957	0.774	1	1	Irf6
Sh3bgrl2	2.56947e-11	0.697236	0.855	0.501	4.02174e-07	1	Sh3bgrl2
Gpr160	2.88501e-09	0.696558	0.623	0.313	4.51562e-05	1	Gpr160
Olah	8.19399e-19	0.693992	0.594	0.155	1.28252e-14	1	Olah
Pgap1	4.4463e-06	0.689644	0.812	0.579	0.0695935	1	Pgap1
Cyp2j6	6.80777e-12	0.676912	0.797	0.415	1.06555e-07	1	Cyp2j6
Tcaf2	2.89462e-10	0.665507	0.696	0.337	4.53066e-06	1	Tcaf2
Ehf	1.19444e-08	0.660483	0.754	0.439	0.000186953	1	Ehf
Hal	0.00166257	0.65593	0.232	0.108	1	1	Hal
Rab11a1	1.36154e-08	0.644194	1	0.893	0.000213108	1	Rab11a
Clca2	1.35489e-09	0.630296	0.609	0.258	2.12068e-05	1	Clca2
Dsg1b1	4.69901e-05	0.629953	0.87	0.649	0.73549	1	Dsg1b
Fads2b1	1.83863e-08	0.629541	0.884	0.537	0.000287782	1	Fads2b
Pls3	8.94873e-06	0.626306	0.986	0.89	0.140065	1	Pls3
Krtdap1	1.24635e-08	0.622568	1	0.746	0.000195079	1	Krtdap
Me1	2.57787e-12	0.619269	0.87	0.466	4.03488e-08	1	Me1
Grhl1	1.62294e-09	0.619088	0.899	0.53	2.54022e-05	1	Grhl1
Ggh	9.95262e-09	0.616711	0.812	0.528	0.000155778	1	Ggh
Mob4	7.34544e-06	0.612928	0.942	0.758	0.114971	1	Mob4
Lipm	4.87403e-08	0.609775	0.667	0.333	0.000762883	1	Lipm
Map2k4	0.000105475	0.609458	0.739	0.549	1	1	Map2k4
Muc15	4.89016e-10	0.606233	0.812	0.378	7.65408e-06	1	Muc15
Slc31a1	2.60802e-07	0.602313	0.812	0.553	0.00408208	1	Slc31a1
Emp2	7.4103e-09	0.599502	0.986	0.923	0.000115986	1	Emp2
Elovl7	8.90931e-06	0.599273	0.739	0.464	0.139449	1	Elovl7
Dsp	3.88862e-08	0.597526	1	0.994	0.000608647	1	Dsp
Sh3yl1	7.69077e-10	0.596144	0.783	0.448	1.20376e-05	1	Sh3yl1
Fam8a1	0.00360261	0.594319	0.478	0.317	1	1	Fam8a1
Adgrl3	2.2381e-08	0.592419	0.768	0.501	0.000350308	1	Adgrl3
Cdc14b	9.45271e-09	0.590951	0.58	0.27	0.000147954	1	Cdc14b
Ctsc1	9.41803e-05	0.590037	0.754	0.499	1	1	Ctsc
Hebp2	2.7358e-11	0.585527	0.928	0.571	4.28208e-07	1	Hebp2
Gng12	0.000185213	0.581498	0.986	0.853	1	1	Gng12
Slk	3.98415e-05	0.5745	0.812	0.708	0.623599	1	Slk
Ypel5	6.90594e-06	0.574354	0.826	0.73	0.108092	1	Ypel5
Macc1	0.000150755	0.572855	0.652	0.445	1	1	Macc1
Itprid2	6.53752e-08	0.559667	0.957	0.812	0.00102325	1	Itprid2
Klf3	3.91752e-05	0.55557	0.913	0.761	0.61317	1	Klf3
Cmtm6	0.00386879	0.555139	0.623	0.488	1	1	Cmtm6
Arhgap42	4.92947e-05	0.554782	0.725	0.485	0.771561	1	Arhgap42
Sugt1	0.00129329	0.554156	0.783	0.643	1	1	Sugt1
Endod1	4.22412e-12	0.553983	0.957	0.569	6.61159e-08	1	Endod1
Gch1	1.40204e-07	0.553655	0.464	0.206	0.00219447	1	Gch1
Cst61	7.16256e-37	3.89236	1	0.669	1.12108e-32	2	Cst6
Sprr1a1	5.33356e-36	3.72485	0.912	0.307	8.34808e-32	2	Sprr1a
Klk10	4.11632e-16	3.25324	0.456	0.113	6.44286e-12	2	Klk10
Cyp2b191	6.46518e-39	3.03989	0.926	0.25	1.01193e-34	2	Cyp2b19
Defb1	5.55541e-38	2.89347	0.941	0.311	8.69533e-34	2	Defb1
Klk71	4.88962e-32	2.88151	0.779	0.185	7.65324e-28	2	Klk7
Defb61	1.81808e-34	2.87353	0.985	0.462	2.84565e-30	2	Defb6
Cdsn	3.14268e-40	2.59109	0.574	0.059	4.91893e-36	2	Cdsn
Cpe	3.64208e-16	2.52012	0.853	0.484	5.70058e-12	2	Cpe
Ly6g6c1	3.41729e-34	2.49178	1	0.46	5.34874e-30	2	Ly6g6c
Psapl1	1.10057e-37	2.46107	0.985	0.398	1.72261e-33	2	Psapl1
Rptn	1.41666e-10	2.44377	0.147	0.014	2.21736e-06	2	Rptn
Slc46a2	1.21627e-70	2.40192	0.779	0.054	1.9037e-66	2	Slc46a2
Spink5	4.52788e-30	2.37587	0.971	0.475	7.08703e-26	2	Spink5
Krt791	4.01243e-31	2.34514	1	0.468	6.28025e-27	2	Krt79
Ano91	1.87051e-33	2.30954	0.971	0.424	2.92773e-29	2	Ano9
Teddm31	1.36557e-42	2.26615	0.971	0.296	2.1374e-38	2	Teddm3
Plet1	4.0219e-27	2.23675	0.912	0.473	6.29508e-23	2	Plet1
Ptgr11	1.62422e-29	2.22739	1	0.573	2.54223e-25	2	Ptgr1
Calhm5	1.33954e-68	2.16501	0.824	0.072	2.09665e-64	2	Calhm5
Gsdma	1.05166e-50	2.14074	0.824	0.129	1.64606e-46	2	Gsdma
Krt171	3.6006e-20	2.00787	1	0.634	5.63567e-16	2	Krt17
Nebl1	1.39292e-25	1.96826	0.985	0.516	2.1802e-21	2	Nebl
Skint31	7.51619e-29	1.9617	0.941	0.396	1.17643e-24	2	Skint3
Elovl71	9.88077e-27	1.90703	0.956	0.441	1.54654e-22	2	Elovl7
Pfn2	3.10983e-23	1.89649	0.853	0.326	4.86751e-19	2	Pfn2
Muc151	3.28669e-26	1.88699	0.912	0.368	5.14433e-22	2	Muc15
Ctsl	4.01796e-07	1.88297	0.676	0.521	0.00628892	2	Ctsl
Krt77	7.91739e-53	1.80933	0.618	0.046	1.23923e-48	2	Krt77
Gan	1.40502e-07	1.79393	0.721	0.495	0.00219914	2	Gan
Epcam1	8.91992e-26	1.78393	0.985	0.658	1.39615e-21	2	Epcam
Hspb1	1.85255e-23	1.78368	0.985	0.742	2.8996e-19	2	Hspb1
Pla2g2f1	8.0617e-21	1.78258	0.838	0.409	1.26182e-16	2	Pla2g2f
Fmo5	9.53562e-23	1.75986	0.75	0.274	1.49251e-18	2	Fmo5
B2m1	1.06608e-23	1.75821	0.985	0.889	1.66863e-19	2	B2m
Cstb1	3.1329e-30	1.75556	1	0.871	4.90361e-26	2	Cstb
Skint21	1.25795e-31	1.75549	0.588	0.088	1.96894e-27	2	Skint2
Cyp2b101	1.29709e-28	1.73028	0.868	0.288	2.0302e-24	2	Cyp2b10
Pof1b1	7.58271e-22	1.71477	1	0.793	1.18685e-17	2	Pof1b
Tprg1	1.63543e-28	1.70911	0.868	0.268	2.55978e-24	2	Tprg
Ehf1	3.86131e-21	1.68081	0.868	0.427	6.04373e-17	2	Ehf
Car131	2.13251e-12	1.59266	0.941	0.682	3.3378e-08	2	Car13
Slc6a141	4.42789e-34	1.59074	0.632	0.094	6.93053e-30	2	Slc6a14
Cpeb4	1.91465e-08	1.58457	0.456	0.189	0.000299681	2	Cpeb4
Tmem45a1	4.78315e-15	1.57733	0.985	0.726	7.48659e-11	2	Tmem45a
Egr21	2.56735e-26	1.57493	1	0.549	4.01842e-22	2	Egr2
Tacstd21	8.93831e-21	1.5514	0.971	0.801	1.39902e-16	2	Tacstd2
Creg1	3.63768e-28	1.54833	0.956	0.455	5.6937e-24	2	Creg1
Sdr16c61	6.14275e-18	1.54702	0.956	0.494	9.61463e-14	2	Sdr16c6
Atp6v1c21	2.17213e-35	1.50797	0.985	0.4	3.39982e-31	2	Atp6v1c2
Pon2	1.78479e-16	1.47511	0.926	0.696	2.79355e-12	2	Pon2
Insig21	9.4394e-25	1.46997	0.941	0.525	1.47745e-20	2	Insig2
Atp6v1g11	8.41115e-18	1.46915	1	0.858	1.31651e-13	2	Atp6v1g1
Foxc11	2.84473e-27	1.45932	0.912	0.349	4.45258e-23	2	Foxc1
Hebp21	6.58568e-25	1.45336	0.985	0.565	1.03079e-20	2	Hebp2
Calm11	9.84444e-25	1.37204	1	0.925	1.54085e-20	2	Calm1
Lipk	9.63475e-28	1.3578	0.324	0.021	1.50803e-23	2	Lipk
Ero1a	2.44318e-10	1.35713	0.676	0.385	3.82406e-06	2	Ero1a
Fbxo32	2.4589e-28	1.35006	0.824	0.272	3.84866e-24	2	Fbxo32
Ctsb	1.84793e-14	1.34932	0.971	0.909	2.89238e-10	2	Ctsb
Glul1	2.59127e-15	1.34217	0.971	0.54	4.05586e-11	2	Glul
Asprv1	6.47682e-24	1.33628	0.412	0.054	1.01375e-19	2	Asprv1
Atp1b1	9.3775e-20	1.33532	0.412	0.073	1.46777e-15	2	Atp1b1
Trp53inp2	2.08242e-14	1.32743	0.75	0.374	3.2594e-10	2	Trp53inp2
Dsg1a2	4.31108e-19	1.32441	1	0.707	6.74771e-15	2	Dsg1a
Dsc11	2.8598e-18	1.29509	0.912	0.414	4.47616e-14	2	Dsc1
Tspan6	9.6427e-23	1.29144	0.618	0.151	1.50927e-18	2	Tspan6
Grhl11	2.69997e-21	1.28548	0.926	0.527	4.226e-17	2	Grhl1
Sbsn1	1.10508e-20	1.28313	1	0.729	1.72968e-16	2	Sbsn
Slc31a11	2.57714e-14	1.278	0.868	0.548	4.03373e-10	2	Slc31a1
Anxa12	1.22449e-09	1.26956	0.985	0.871	1.91658e-05	2	Anxa1
AA9868601	8.61443e-35	1.26787	0.941	0.311	1.34833e-30	2	AA986860
Krt23	7.51099e-29	1.26524	0.279	0.011	1.17562e-24	2	Krt23
Stard51	3.4857e-22	1.26511	0.971	0.648	5.45582e-18	2	Stard5
Stx11	0.042553	1.26123	0.265	0.169	1	2	Stx11
Il18	3.61973e-13	1.25039	0.279	0.049	5.66561e-09	2	Il18
Stard41	8.71208e-18	1.22725	0.868	0.454	1.36361e-13	2	Stard4
Ggh1	1.52452e-16	1.22512	0.882	0.521	2.38617e-12	2	Ggh
Plxdc21	2.76795e-20	1.20378	0.941	0.525	4.33239e-16	2	Plxdc2
Dsp1	1.02913e-19	1.20265	1	0.994	1.6108e-15	2	Dsp
Rab11a2	3.3433e-12	1.19579	0.985	0.895	5.23293e-08	2	Rab11a
Ugcg	1.60318e-16	1.18696	0.603	0.188	2.5093e-12	2	Ugcg
Bace2	3.4638e-38	1.17634	0.779	0.156	5.42154e-34	2	Bace2
Pak31	1.08921e-18	1.16391	0.853	0.373	1.70484e-14	2	Pak3
Cldn4	7.36789e-55	1.15361	0.75	0.073	1.15322e-50	2	Cldn4
Eml41	1.3407e-06	1.14882	0.662	0.424	0.0209847	2	Eml4
Cast1	2.47859e-12	1.14375	0.985	0.916	3.87949e-08	2	Cast
Abhd12b	6.81578e-09	1.13823	0.382	0.139	0.000106681	2	Abhd12b
Cwh43	1.78217e-15	1.13625	0.897	0.54	2.78945e-11	2	Cwh43
Ctsa	4.70972e-11	1.13588	0.897	0.64	7.37165e-07	2	Ctsa
Zfand5	7.80143e-08	1.13204	0.882	0.699	0.00122108	2	Zfand5
Cltc	3.0259e-06	1.13048	0.912	0.85	0.0473614	2	Cltc
Skint11	5.88088e-09	1.12525	0.779	0.471	9.20475e-05	2	Skint1
Lypd51	1.72603e-11	1.11783	0.309	0.07	2.70158e-07	2	Lypd5
Cldn11	5.90234e-13	1.11607	0.956	0.747	9.23835e-09	2	Cldn1
Atp12a	3.35455e-24	1.11569	0.191	0.003	5.25054e-20	2	Atp12a
Slc40a1	2.04788e-22	1.11072	0.882	0.36	3.20534e-18	2	Slc40a1
Crabp21	1.79576e-20	1.10925	0.912	0.505	2.81072e-16	2	Crabp2
Rab11fip1	1.27397e-23	1.10682	0.662	0.193	1.99402e-19	2	Rab11fip1
Cpeb2	5.95854e-05	1.1004	0.706	0.484	0.932631	2	Cpeb2
Spink51	8.1353e-06	1.89773	0.818	0.492	0.127334	3	Spink5
Defb62	4.06556e-23	1.80118	0.97	0.465	6.36342e-19	3	Defb6
Cst62	8.70883e-19	1.50524	0.97	0.673	1.36311e-14	3	Cst6
Cyp1b1	1.03048e-16	1.36609	0.682	0.23	1.61291e-12	3	Cyp1b1
Apoe	2.40151e-10	1.35905	0.985	0.967	3.75884e-06	3	Apoe
Gpx21	1.74948e-11	1.27208	0.712	0.344	2.73829e-07	3	Gpx2
Krt792	5.53615e-18	1.2359	0.955	0.475	8.66518e-14	3	Krt79
Clca3a21	2.14121e-12	1.20154	0.803	0.41	3.35141e-08	3	Clca3a2
Rapgef51	2.09615e-15	1.08979	0.879	0.457	3.2809e-11	3	Rapgef5
Gstm52	2.59974e-13	1.08738	0.97	0.74	4.06911e-09	3	Gstm5
Fam81a1	1.29516e-07	1.08268	0.773	0.552	0.00202718	3	Fam81a
Angptl2	3.29211e-08	1.06299	0.788	0.497	0.000515281	3	Angptl2
B2m2	1.17134e-10	1.05313	0.97	0.89	1.83338e-06	3	B2m
Kank11	4.97491e-11	1.04144	0.909	0.605	7.78673e-07	3	Kank1
Gsn2	5.81707e-12	1.03735	0.985	0.867	9.10488e-08	3	Gsn
Gstm11	7.38533e-11	1.01946	0.879	0.586	1.15595e-06	3	Gstm1
Sectm1b1	9.1287e-23	1.01514	0.773	0.232	1.42882e-18	3	Sectm1b
Pgap12	6.91972e-11	0.993224	0.879	0.573	1.08307e-06	3	Pgap1
Lratd12	1.34302e-11	0.990364	1	0.976	2.10209e-07	3	Lratd1
Alox12e2	6.73708e-16	0.987931	0.742	0.278	1.05449e-11	3	Alox12e
Efnb22	7.4328e-13	0.970504	0.985	0.757	1.16338e-08	3	Efnb2
Gjb42	1.49984e-12	0.956116	0.939	0.589	2.34754e-08	3	Gjb4
Slc40a11	5.15419e-10	0.939514	0.742	0.376	8.06734e-06	3	Slc40a1
Cwh431	1.1847e-08	0.933064	0.909	0.54	0.000185429	3	Cwh43
Egr22	3.1083e-12	0.932579	0.97	0.554	4.86511e-08	3	Egr2
Cstb2	5.46765e-12	0.932144	0.97	0.875	8.55797e-08	3	Cstb
Nebl2	5.49902e-16	0.931261	0.955	0.521	8.60706e-12	3	Nebl
Marcks2	2.96218e-06	0.923316	0.848	0.619	0.046364	3	Marcks
Defb11	6.79013e-11	0.902658	0.727	0.335	1.06279e-06	3	Defb1
Fmo51	6.77361e-08	0.891709	0.591	0.292	0.00106021	3	Fmo5
Plet11	1.13678e-12	0.87471	0.833	0.483	1.77929e-08	3	Plet1
Cd109	0.000143801	0.865327	0.955	0.879	1	3	Cd109
Slc12a22	1.04668e-10	0.855434	0.848	0.537	1.63827e-06	3	Slc12a2
Skint32	8.27485e-16	0.839864	0.909	0.402	1.29518e-11	3	Skint3
Scel2	4.085e-12	0.832914	0.985	0.686	6.39385e-08	3	Scel
Sgk11	3.45766e-08	0.821411	0.939	0.678	0.000541192	3	Sgk1
Emp22	7.41696e-12	0.811829	0.97	0.925	1.1609e-07	3	Emp2
Ptgr12	3.20723e-09	0.780922	0.879	0.587	5.01995e-05	3	Ptgr1
Muc152	6.42481e-06	0.773471	0.652	0.397	0.100561	3	Muc15
Acsl41	4.65136e-07	0.770501	0.682	0.371	0.00728031	3	Acsl4
Fzd32	1.54942e-05	0.760007	0.652	0.408	0.242516	3	Fzd3
Pof1b2	1.52203e-07	0.752612	0.955	0.798	0.00238228	3	Pof1b
Cldn8	0.000166784	0.735429	0.318	0.146	1	3	Cldn8
Ahr1	6.9743e-07	0.734331	0.818	0.571	0.0109162	3	Ahr
Gata62	4.50588e-19	0.720812	0.833	0.295	7.0526e-15	3	Gata6
Epcam2	1.06804e-12	0.699801	0.97	0.66	1.6717e-08	3	Epcam
Gm10130	0.0405909	0.698527	0.242	0.159	1	3	Gm10130
Dennd4c	7.39263e-06	0.697002	0.818	0.643	0.115709	3	Dennd4c
Cdc42bpa	0.0317599	0.695388	0.591	0.5	1	3	Cdc42bpa
Lifr1	1.51519e-06	0.687238	0.864	0.633	0.0237158	3	Lifr
Calml32	2.76335e-08	0.682279	0.955	0.79	0.000432519	3	Calml3
Ano92	2.76035e-13	0.665475	0.864	0.437	4.3205e-09	3	Ano9
Psapl11	2.80621e-08	0.664003	0.727	0.427	0.000439227	3	Psapl1
Ly6g6c2	2.73769e-10	0.65028	0.879	0.475	4.28503e-06	3	Ly6g6c
Adgrl21	0.000525466	0.649791	0.848	0.714	1	3	Adgrl2
Nfe2l32	3.63219e-06	0.648892	0.591	0.305	0.056851	3	Nfe2l3
Bbox12	1.00068e-06	0.644209	0.803	0.462	0.0156626	3	Bbox1
Ak31	0.00011467	0.643767	0.909	0.792	1	3	Ak3
Pak32	0.00021208	0.639366	0.621	0.398	1	3	Pak3
Clip11	4.19032e-06	0.630425	0.894	0.77	0.0655869	3	Clip1
Pls32	6.69846e-05	0.624957	0.97	0.892	1	3	Pls3
Fam241a1	0.00423867	0.624184	0.455	0.313	1	3	Fam241a
Cgnl11	1.79216e-08	0.622772	0.545	0.249	0.000280509	3	Cgnl1
Tmem45a2	8.60714e-05	0.61758	0.939	0.732	1	3	Tmem45a
Tacstd22	5.15416e-06	0.617446	0.97	0.802	0.0806729	3	Tacstd2
Myo1e1	6.03751e-07	0.592143	0.909	0.708	0.00944991	3	Myo1e
Hes1	0.00020309	0.588242	0.788	0.619	1	3	Hes1
Lima1	1.56171e-05	0.58413	0.833	0.714	0.244439	3	Lima1
Cldn12	1.72281e-08	0.579591	0.955	0.748	0.000269655	3	Cldn1
Kif26b2	1.80076e-07	0.578061	0.652	0.329	0.00281855	3	Kif26b
Cpe1	0.0184605	0.576612	0.636	0.508	1	3	Cpe
Dsg3	4.85214e-07	0.574468	0.985	0.805	0.00759457	3	Dsg3
Ehf2	5.72683e-05	0.56992	0.652	0.451	0.896364	3	Ehf
Nfatc11	1.15503e-05	0.569436	0.742	0.549	0.180786	3	Nfatc1
F2rl1	0.0106039	0.565883	0.5	0.39	1	3	F2rl1
Tmsb4x1	1.03644e-07	0.560998	0.97	0.951	0.00162223	3	Tmsb4x
Tcaf22	2.96829e-07	0.559925	0.652	0.343	0.00464597	3	Tcaf2
Kdm7a	0.0334608	0.555414	0.576	0.471	1	3	Kdm7a
ENSMUSG000000728121	1.46932e-07	0.555162	0.939	0.789	0.00229978	3	ENSMUSG00000072812
Foxc12	9.86664e-12	0.54815	0.788	0.363	1.54433e-07	3	Foxc1
Fosl21	0.000191107	0.542562	0.818	0.752	1	3	Fosl2
Alcam	4.14099e-06	0.541305	0.606	0.354	0.0648149	3	Alcam
Atp6v1g12	9.09572e-05	0.539276	0.939	0.865	1	3	Atp6v1g1
Dsc31	3.53998e-05	0.538985	0.985	0.989	0.554077	3	Dsc3
Tcf121	0.00100311	0.536571	0.803	0.724	1	3	Tcf12
Ppp2r3a	0.0265025	0.533807	0.803	0.724	1	3	Ppp2r3a
Ppfia11	7.78241e-06	0.532555	0.773	0.537	0.12181	3	Ppfia1
Gsdma31	2.15577e-09	0.526592	0.379	0.119	3.37422e-05	3	Gsdma3
Lrrc12	0.0316187	0.525149	0.697	0.611	1	3	Lrrc1
Slc43a21	3.82027e-05	0.523476	0.576	0.325	0.597948	3	Slc43a2
Clca21	0.0316864	0.519995	0.379	0.284	1	3	Clca2
Fam83b1	0.00912888	0.519816	0.833	0.743	1	3	Fam83b
Ank1	0.00133465	0.519463	0.636	0.475	1	3	Ank
Agmo	0.0307341	0.518253	0.364	0.265	1	3	Agmo
Socs52	7.85317e-05	0.515846	0.621	0.406	1	3	Socs5
Ktn1	0.0323263	0.510075	0.864	0.852	1	3	Ktn1
Sox91	1.01515e-07	0.509928	0.909	0.705	0.00158892	3	Sox9
Fkbp1a1	0.000290918	0.508376	0.833	0.708	1	3	Fkbp1a
Mgat52	3.01627e-07	0.506957	0.697	0.446	0.00472107	3	Mgat5
Atp13a31	6.89661e-05	0.505405	0.818	0.63	1	3	Atp13a3
Krt11	3.66951e-30	2.31657	0.952	0.363	5.74351e-26	4	Krt1
Skint101	1.36399e-13	1.40481	0.524	0.144	2.13492e-09	4	Skint10
Krt101	2.98688e-19	1.38478	1	0.712	4.67507e-15	4	Krt10
Calm42	1.2362e-19	1.38441	1	0.63	1.9349e-15	4	Calm4
Klk81	4.4816e-29	1.32412	0.81	0.209	7.0146e-25	4	Klk8
Calm51	1.2958e-22	1.26718	0.714	0.21	2.02818e-18	4	Calm5
Dapl11	1.23957e-19	1.24226	0.984	0.585	1.94018e-15	4	Dapl1
Serpinb3b2	1.46529e-14	1.08721	0.921	0.409	2.29347e-10	4	Serpinb3b
Krt7	1.54729e-17	1.06699	0.714	0.246	2.42181e-13	4	Krt7
Skint91	7.56898e-22	1.03387	0.683	0.16	1.1847e-17	4	Skint9
Serpinb121	2.46885e-21	0.978462	0.683	0.167	3.86425e-17	4	Serpinb12
Serpinb52	4.55046e-12	0.92025	1	0.962	7.12238e-08	4	Serpinb5
Aadacl2	1.61052e-16	0.90203	0.524	0.137	2.52078e-12	4	Aadacl2
Mal23	2.56991e-05	0.863303	0.587	0.333	0.402242	4	Mal2
Sptssa2	3.13908e-07	0.855033	1	0.818	0.00491329	4	Sptssa
Fads2b3	2.13503e-11	0.854515	0.921	0.537	3.34174e-07	4	Fads2b
Krtdap3	1.46988e-10	0.852678	1	0.749	2.30066e-06	4	Krtdap
Oas1f1	3.98705e-25	0.848356	0.794	0.215	6.24053e-21	4	Oas1f
Gltp2	7.90637e-12	0.847473	1	0.719	1.2375e-07	4	Gltp
Eef1a11	5.2787e-06	0.825932	1	1	0.0826222	4	Eef1a1
Tmprss43	5.24907e-18	0.811328	0.937	0.385	8.21584e-14	4	Tmprss4
Dsg1a4	4.23552e-09	0.797593	1	0.709	6.62943e-05	4	Dsg1a
Degs11	9.34439e-08	0.782721	1	0.918	0.00146258	4	Degs1
Ttll71	4.68219e-07	0.779291	0.556	0.272	0.00732857	4	Ttll7
Serpinb3d1	0.00485029	0.77481	0.238	0.114	1	4	Serpinb3d
Cd551	2.52387e-10	0.77311	0.524	0.193	3.95036e-06	4	Cd55
Sos2	0.0161197	0.763943	0.571	0.463	1	4	Sos2
Dsg1b4	1.07816e-08	0.75978	0.937	0.645	0.000168753	4	Dsg1b
Perp2	5.02917e-08	0.751314	1	0.995	0.000787165	4	Perp
Sdr16c62	9.55582e-11	0.748867	0.952	0.498	1.49568e-06	4	Sdr16c6
Klf32	3.58987e-11	0.746716	0.984	0.755	5.61887e-07	4	Klf3
Skint13	1.56042e-10	0.743803	0.889	0.463	2.44237e-06	4	Skint1
Elovl43	2.40686e-11	0.739908	0.778	0.338	3.76722e-07	4	Elovl4
Dsc12	3.62268e-13	0.725594	0.921	0.417	5.67021e-09	4	Dsc1
Ace21	2.80725e-12	0.691232	0.556	0.18	4.3939e-08	4	Ace2
Dars1	0.0021527	0.675234	0.746	0.613	1	4	Dars
Pdcd41	0.000320664	0.67357	0.905	0.84	1	4	Pdcd4
Susd22	5.74452e-19	0.673059	0.889	0.33	8.99132e-15	4	Susd2
Tnfrsf191	3.48424e-18	0.665595	0.778	0.261	5.45353e-14	4	Tnfrsf19
Klf42	3.2457e-09	0.651253	0.984	0.75	5.08018e-05	4	Klf4
Aqp31	5.69769e-09	0.650816	1	0.856	8.91803e-05	4	Aqp3
Selenop	0.00979596	0.625448	0.635	0.476	1	4	Selenop
Stfa31	9.92626e-14	0.619128	0.841	0.336	1.55366e-09	4	Stfa3
Slurp21	4.7509e-19	0.617396	0.587	0.141	7.43611e-15	4	Slurp2
Bbox13	6.51642e-10	0.61337	0.889	0.455	1.01995e-05	4	Bbox1
Maob	3.14583e-30	0.612413	0.571	0.077	4.92386e-26	4	Maob
Ammecr12	2.2091e-07	0.609943	0.746	0.445	0.00345769	4	Ammecr1
Gng121	2.53848e-07	0.604849	1	0.853	0.00397323	4	Gng12
Sat11	3.79978e-10	0.601703	0.968	0.712	5.94742e-06	4	Sat1
Ptgs12	2.09814e-19	0.598949	0.841	0.297	3.28402e-15	4	Ptgs1
Itm2b1	1.47782e-05	0.594936	1	0.991	0.231308	4	Itm2b
Cav2	0.000212776	0.594541	0.921	0.742	1	4	Cav2
Rps27a1	0.00192244	0.590224	1	0.998	1	4	Rps27a
Lgals33	6.53799e-11	0.585356	1	0.945	1.02333e-06	4	Lgals3
H60c1	0.00544857	0.569862	0.429	0.292	1	4	H60c
Zfp7062	1.44374e-05	0.564914	0.968	0.899	0.225974	4	Zfp706
Acot9	0.000746885	0.547296	0.667	0.561	1	4	Acot9
Sh2d4a	1.84777e-06	0.542751	0.603	0.348	0.0289213	4	Sh2d4a
Rps4x1	5.19684e-06	0.542051	1	0.997	0.0813409	4	Rps4x
Art31	2.60545e-10	0.539276	0.667	0.313	4.07805e-06	4	Art3
Ppp4r3b	0.00352157	0.535996	0.794	0.645	1	4	Ppp4r3b
Lipm2	3.51222e-07	0.535891	0.651	0.338	0.00549733	4	Lipm
Serpinb21	7.85808e-07	0.532214	0.714	0.445	0.0122995	4	Serpinb2
Rpl23a1	0.000133386	0.530996	1	0.992	1	4	Rpl23a
Anxa82	3.63741e-07	0.520522	1	0.964	0.00569328	4	Anxa8
Il1rn	1.19019e-11	0.51639	0.651	0.259	1.86289e-07	4	Il1rn
Mcur11	2.27803e-05	0.515403	0.873	0.761	0.356558	4	Mcur1
Tmem651	0.000585983	0.513453	0.857	0.708	1	4	Tmem65
Sowahc1	0.00261719	0.511653	0.492	0.295	1	4	Sowahc
Tmsb4x2	4.23234e-06	0.503201	1	0.948	0.0662446	4	Tmsb4x
Rap2c	0.0175137	0.502967	0.476	0.318	1	4	Rap2c
Skint42	3.67454e-06	0.498463	0.73	0.466	0.0575138	4	Skint4
Tmem45a3	1.64e-08	0.497237	0.984	0.728	0.000256693	4	Tmem45a
Msn	0.000149009	0.496179	0.857	0.627	1	4	Msn
Dstn3	9.29976e-05	0.495163	1	0.986	1	4	Dstn
Bcap291	0.00361962	0.493917	0.714	0.564	1	4	Bcap29
Fam83c1	5.6449e-17	0.49159	0.857	0.333	8.83539e-13	4	Fam83c
Tmem191	1.51228e-06	0.489872	0.889	0.703	0.0236702	4	Tmem19
Taf131	4.5717e-05	0.488841	0.825	0.594	0.715563	4	Taf13
Chl11	5.63425e-05	0.488082	0.794	0.608	0.881873	4	Chl1
Uqcrc2	0.0382411	0.4843	0.873	0.791	1	4	Uqcrc2
Ifi202b1	0.00328031	0.479822	0.429	0.264	1	4	Ifi202b
Trim13	0.000229607	0.477752	0.73	0.515	1	4	Trim13
Arfip1	0.00724144	0.475238	0.635	0.45	1	4	Arfip1
Cdc14b1	2.42546e-08	0.474271	0.587	0.272	0.000379633	4	Cdc14b
Apoo	0.0370005	0.471492	0.667	0.502	1	4	Apoo
Gtf2e2	0.00174943	0.470992	0.667	0.458	1	4	Gtf2e2
Skint6	2.75944e-07	0.468723	0.238	0.06	0.00431908	4	Skint6
Copg21	0.00159152	0.468206	0.73	0.61	1	4	Copg2
Klk52	1.33973e-14	0.462459	0.651	0.209	2.09694e-10	4	Klk5
Tlcd1	4.48443e-05	0.457508	0.778	0.526	0.701903	4	Tlcd1
Pla2g2f2	1.76759e-12	0.452316	0.873	0.409	2.76663e-08	4	Pla2g2f
Prdx11	3.04539e-06	0.452295	1	0.981	0.0476664	4	Prdx1
Arpc52	0.000797668	0.448782	0.952	0.867	1	4	Arpc5
Adh7	2.54948e-06	0.447842	0.746	0.404	0.0399045	4	Adh7
Gnai31	0.00519072	0.44648	0.905	0.815	1	4	Gnai3
Mt41	5.90463e-20	0.44454	0.857	0.284	9.24192e-16	4	Mt4
Gsdmc2	1.22784e-07	0.444218	0.476	0.182	0.00192181	4	Gsdmc
Eif3e	0.00221721	0.443504	0.984	0.943	1	4	Eif3e
Anxa14	1.83459e-06	0.440803	1	0.87	0.028715	4	Anxa1
Postn	3.23601e-15	2.5855	0.763	0.372	5.06501e-11	5	Postn
Thbs1	2.94512e-25	2.47956	0.746	0.207	4.60971e-21	5	Thbs1
Slc6a6	6.50522e-20	2.40537	0.949	0.614	1.0182e-15	5	Slc6a6
Sfrp1	3.45094e-25	2.37035	0.678	0.163	5.4014e-21	5	Sfrp1
Lgr5	3.55406e-36	2.18772	0.644	0.094	5.56282e-32	5	Lgr5
Slc38a4	7.04458e-19	1.92251	0.576	0.148	1.10262e-14	5	Slc38a4
Crip1	2.71208e-26	1.84743	0.881	0.303	4.24495e-22	5	Crip1
1700019D03Rik	1.47813e-35	1.77927	0.458	0.035	2.31356e-31	5	1700019D03Rik
Col17a1	1.17913e-17	1.76805	0.983	0.637	1.84557e-13	5	Col17a1
Rnf227	6.30131e-07	1.73829	0.254	0.071	0.0098628	5	Rnf227
Abi3bp1	3.64805e-16	1.65736	0.678	0.235	5.70993e-12	5	Abi3bp
Slc38a2	7.78509e-17	1.62906	0.932	0.713	1.21852e-12	5	Slc38a2
Cox17	0.0106558	1.58494	0.881	0.845	1	5	Cox17
Creb5	6.73954e-25	1.54366	0.763	0.221	1.05487e-20	5	Creb5
Slc39a10	3.23451e-07	1.5076	0.644	0.399	0.00506265	5	Slc39a10
Id2	3.06133e-14	1.49653	0.746	0.338	4.7916e-10	5	Id2
Slc7a2	5.14508e-08	1.45416	0.339	0.11	0.000805308	5	Slc7a2
Cpne8	8.76608e-18	1.45222	0.932	0.653	1.37207e-13	5	Cpne8
Grem1	1.85337e-34	1.42655	0.356	0.016	2.9009e-30	5	Grem1
Lamb3	2.69602e-17	1.42225	0.729	0.265	4.2198e-13	5	Lamb3
Dst	3.01099e-13	1.41833	0.966	0.9	4.71281e-09	5	Dst
Fth1	1.51112e-15	1.41468	0.966	0.73	2.3652e-11	5	Fth1
Cxcl14	1.83138e-21	1.40973	0.729	0.239	2.86647e-17	5	Cxcl14
Krt15	5.18321e-24	1.40455	0.983	0.421	8.11276e-20	5	Krt15
Nfib	1.15955e-13	1.39072	0.966	0.915	1.81493e-09	5	Nfib
Prss23	1.46226e-06	1.36951	0.39	0.16	0.0228873	5	Prss23
Kctd4	6.93429e-30	1.33592	0.576	0.086	1.08536e-25	5	Kctd4
Ccdc3	1.60221e-25	1.32576	0.627	0.127	2.50778e-21	5	Ccdc3
Ccdc50	1.17039e-09	1.29072	0.78	0.499	1.83189e-05	5	Ccdc50
Sorbs2	3.83283e-14	1.27827	0.305	0.049	5.99915e-10	5	Sorbs2
Sparc	2.95649e-23	1.27728	0.746	0.21	4.62749e-19	5	Sparc
Lhx2	2.49178e-34	1.25064	0.746	0.14	3.90013e-30	5	Lhx2
Matn2	5.74689e-05	1.24024	0.492	0.292	0.899503	5	Matn2
Fos	1.85232e-07	1.22008	0.831	0.565	0.00289926	5	Fos
Gli3	2.96905e-13	1.20059	0.61	0.242	4.64715e-09	5	Gli3
Alkbh5	5.61805e-05	1.19632	0.932	0.791	0.879337	5	Alkbh5
Hmcn1	2.794e-36	1.18822	0.695	0.102	4.37317e-32	5	Hmcn1
Il31ra	1.83314e-38	1.16661	0.475	0.033	2.86924e-34	5	Il31ra
Timp31	1.39493e-06	1.16589	0.661	0.372	0.0218334	5	Timp3
Sh3bgrl	1.42124e-06	1.15985	0.508	0.243	0.0222452	5	Sh3bgrl
Deptor	2.27684e-07	1.14838	0.864	0.651	0.00356371	5	Deptor
Shisa2	3.81611e-37	1.14416	0.712	0.097	5.97298e-33	5	Shisa2
Fgfr1	1.07571e-20	1.13563	0.831	0.369	1.6837e-16	5	Fgfr1
Moxd1	9.0594e-08	1.13562	0.78	0.496	0.00141798	5	Moxd1
Angptl7	1.82672e-21	1.12029	0.339	0.036	2.85919e-17	5	Angptl7
Dkk3	1.1141e-22	1.11291	0.695	0.195	1.74379e-18	5	Dkk3
Gm973	1.03474e-19	1.0961	0.458	0.083	1.61957e-15	5	Gm973
Agrn	1.11827e-20	1.09607	0.797	0.273	1.75031e-16	5	Agrn
Synpo2	1.07511e-20	1.05901	0.339	0.038	1.68276e-16	5	Synpo2
Smarca2	0.00148609	1.04928	0.644	0.549	1	5	Smarca2
Gas1	1.99945e-05	1.04796	0.695	0.504	0.312954	5	Gas1
Mgat4a	5.16704e-05	1.04604	0.458	0.248	0.808744	5	Mgat4a
Vwa2	4.96546e-12	1.03564	0.644	0.297	7.77194e-08	5	Vwa2
Spink6	7.91601e-13	1.01799	0.271	0.042	1.23901e-08	5	Spink6
Slc3a2	0.00178206	1.01175	0.729	0.738	1	5	Slc3a2
Dmd	0.000373659	1.00953	0.559	0.388	1	5	Dmd
Nr3c1	4.38427e-08	1.00626	0.898	0.699	0.000686226	5	Nr3c1
Pappa	0.0298204	1.00614	0.322	0.21	1	5	Pappa
Cd34	2.13426e-15	1.00208	0.475	0.126	3.34055e-11	5	Cd34
Trib2	5.38001e-17	0.999143	0.407	0.072	8.4208e-13	5	Trib2
Lama5	6.93702e-12	0.995133	0.678	0.268	1.08578e-07	5	Lama5
Itga2	2.93312e-21	0.995032	0.593	0.13	4.59093e-17	5	Itga2
Hspg2	1.5029e-06	0.991396	0.458	0.209	0.0235234	5	Hspg2
Lpp	0.0146212	0.979998	0.729	0.761	1	5	Lpp
Col4a3	0.000510636	0.958651	0.458	0.294	1	5	Col4a3
Lama3	1.06348e-13	0.949774	0.797	0.436	1.66456e-09	5	Lama3
Tns1	4.69466e-17	0.945453	0.695	0.259	7.34808e-13	5	Tns1
Sertad4	5.37165e-11	0.944348	0.661	0.287	8.40771e-07	5	Sertad4
Nedd4	2.47999e-10	0.937908	0.983	0.94	3.88168e-06	5	Nedd4
Golim4	1.84398e-05	0.931282	0.78	0.633	0.288619	5	Golim4
Fat2	0.0187618	0.931018	0.695	0.636	1	5	Fat2
S100a4	2.80464e-07	0.929411	0.305	0.1	0.00438982	5	S100a4
Cyria	0.0332809	0.926591	0.153	0.08	1	5	Cyria
Impact	0.000194483	0.925907	0.576	0.427	1	5	Impact
Cadm1	3.56779e-18	0.913329	0.627	0.174	5.58431e-14	5	Cadm1
Itgb1	2.50278e-10	0.909713	0.831	0.482	3.91736e-06	5	Itgb1
Psap	0.00183514	0.909496	0.881	0.805	1	5	Psap
Klhl7	3.27413e-05	0.9011	0.492	0.268	0.512466	5	Klhl7
Dusp6	2.21429e-05	0.898007	0.475	0.246	0.346581	5	Dusp6
Acpp1	7.00221e-07	0.895612	0.695	0.46	0.0109599	5	Acpp
Ankrd10	6.54318e-05	0.888314	0.407	0.226	1	5	Ankrd10
Nrcam	1.07886e-07	0.884652	0.22	0.05	0.00168863	5	Nrcam
Cspg4	2.7159e-21	0.880613	0.678	0.171	4.25093e-17	5	Cspg4
Rflnb	3.20003e-12	0.878446	0.678	0.309	5.00869e-08	5	Rflnb
Frem2	4.02004e-05	0.875207	0.288	0.111	0.629217	5	Frem2
Plpp1	1.18009e-05	0.870582	0.305	0.119	0.184708	5	Plpp1
Adarb1	5.79424e-06	0.870392	0.508	0.262	0.0906915	5	Adarb1
Crim1	6.83719e-06	0.870334	0.712	0.473	0.107016	5	Crim1
Glrb	2.01029e-15	0.8661	0.305	0.044	3.14651e-11	5	Glrb
Egr3	0.0468949	0.86084	0.119	0.239	1	5	Egr3
Hoxd10	3.41631e-12	0.86028	0.559	0.214	5.3472e-08	5	Hoxd10
Aspn	5.3888e-06	0.855205	0.186	0.046	0.0843456	5	Aspn
Itgb4	6.2664e-08	0.851435	0.797	0.495	0.000980818	5	Itgb4
Rev3l	0.00333699	0.849718	0.508	0.383	1	5	Rev3l
Txnip	0.00304304	0.847703	0.746	0.702	1	5	Txnip
Triqk	5.82578e-09	0.847205	0.169	0.024	9.11851e-05	5	Triqk
Calcrl	7.58497e-06	0.844282	0.22	0.064	0.11872	5	Calcrl
Hoxd11	3.7002e-13	0.838354	0.644	0.262	5.79155e-09	5	Hoxd11
Arl4a	5.62081e-05	0.836248	0.814	0.725	0.879769	5	Arl4a
Dcn	1.02947e-12	0.827162	0.22	0.027	1.61132e-08	5	Dcn
Postn1	7.76247e-18	1.79551	0.845	0.365	1.21498e-13	6	Postn
Crim11	1.3116e-17	1.72278	0.897	0.456	2.05292e-13	6	Crim1
Ptn1	3.29646e-25	1.68301	0.879	0.307	5.15962e-21	6	Ptn
Ntrk2	1.35499e-30	1.65891	0.81	0.202	2.12083e-26	6	Ntrk2
Adh71	3.03581e-28	1.64752	0.983	0.386	4.75165e-24	6	Adh7
Cav1	4.95152e-20	1.62309	0.931	0.53	7.75012e-16	6	Cav1
Aldh3a1	4.38033e-20	1.55431	0.966	0.514	6.85609e-16	6	Aldh3a1
Ccl27a	1.11785e-13	1.5423	0.655	0.249	1.74967e-09	6	Ccl27a
Ccnd2	1.7019e-16	1.49178	0.931	0.636	2.66382e-12	6	Ccnd2
Moxd11	3.50966e-18	1.37461	0.931	0.483	5.49332e-14	6	Moxd1
Dst1	3.9549e-16	1.34585	1	0.897	6.19021e-12	6	Dst
Gm13306	1.58827e-06	1.33494	0.31	0.107	0.0248595	6	Gm13306
Prxl2a	7.15827e-19	1.25657	0.948	0.444	1.12041e-14	6	Prxl2a
Fst1	1.94872e-21	1.22435	0.741	0.227	3.05014e-17	6	Fst
Adgrl22	5.64793e-11	1.2222	0.897	0.712	8.84014e-07	6	Adgrl2
Sostdc11	5.83136e-17	1.18559	0.931	0.542	9.12724e-13	6	Sostdc1
Col17a11	1.15164e-17	1.10532	1	0.636	1.80254e-13	6	Col17a1
Tasor1	0.000193301	1.07218	0.707	0.513	1	6	Tasor
Lifr2	8.27516e-09	1.064	0.897	0.633	0.000129523	6	Lifr
Fgfr11	5.97869e-14	1.02916	0.81	0.371	9.35785e-10	6	Fgfr1
Ifitm3	3.92351e-17	0.985252	0.862	0.403	6.14107e-13	6	Ifitm3
Tns31	1.87812e-19	0.980787	0.776	0.238	2.93963e-15	6	Tns3
Lgals91	1.7425e-22	0.949754	0.793	0.237	2.72736e-18	6	Lgals9
Krt51	5.06898e-15	0.912731	0.983	0.553	7.93396e-11	6	Krt5
Trim44	0.0375165	0.906069	0.534	0.439	1	6	Trim44
Itch	0.000843379	0.904147	0.69	0.614	1	6	Itch
Stra6	1.93488e-06	0.900636	0.414	0.177	0.0302847	6	Stra6
Thbs21	6.60048e-05	0.895389	0.155	0.039	1	6	Thbs2
Col5a21	7.21746e-16	0.889768	0.552	0.143	1.12968e-11	6	Col5a2
Bclaf1	6.18786e-05	0.883675	0.914	0.823	0.968523	6	Bclaf1
Apoe1	1.56298e-09	0.872203	1	0.966	2.44638e-05	6	Apoe
Rbbp81	1.80264e-08	0.871753	0.793	0.514	0.00028215	6	Rbbp8
Plec2	1.62609e-07	0.870546	0.966	0.912	0.00254516	6	Plec
Cpne81	3.80959e-10	0.861277	0.879	0.658	5.96277e-06	6	Cpne8
Rapgef52	5.52712e-07	0.85222	0.741	0.475	0.00865104	6	Rapgef5
Fxr1	0.000220148	0.846927	0.724	0.564	1	6	Fxr1
Slc7a61	8.88821e-18	0.840827	0.707	0.223	1.39118e-13	6	Slc7a6
Ccnd11	1.65559e-08	0.836908	0.69	0.35	0.000259133	6	Ccnd1
Kcnj15	0.000109196	0.822292	0.483	0.257	1	6	Kcnj15
Cdh131	1.82827e-16	0.818832	0.724	0.268	2.8616e-12	6	Cdh13
Eif4a2	7.17633e-05	0.814975	0.845	0.792	1	6	Eif4a2
ENSMUSG000000728123	4.32857e-09	0.805136	0.983	0.787	6.77507e-05	6	ENSMUSG00000072812
Slc38a41	2.47074e-15	0.802238	0.569	0.149	3.8672e-11	6	Slc38a4
Fam81a2	6.23413e-06	0.800543	0.793	0.553	0.0975766	6	Fam81a
Car121	3.20565e-05	0.784184	1	0.908	0.501749	6	Car12
Samd51	9.02441e-09	0.778763	0.5	0.185	0.00014125	6	Samd5
Lamb31	1.806e-13	0.77294	0.69	0.27	2.82675e-09	6	Lamb3
Gpc4	1.65558e-09	0.771961	0.741	0.362	2.59131e-05	6	Gpc4
A630089N07Rik	0.0112141	0.770502	0.655	0.569	1	6	A630089N07Rik
Ackr41	2.75233e-32	0.757336	0.776	0.154	4.30794e-28	6	Ackr4
Gas11	2.24077e-10	0.755533	0.862	0.489	3.50725e-06	6	Gas1
Lama51	1.32728e-12	0.74489	0.672	0.27	2.07746e-08	6	Lama5
Cyp4b11	7.22443e-14	0.736074	0.655	0.227	1.13077e-09	6	Cyp4b1
Pthlh	1.56006e-13	0.729143	0.397	0.086	2.4418e-09	6	Pthlh
Plek2	1.58249e-06	0.728035	0.655	0.387	0.0247691	6	Plek2
Cldn81	3.41779e-06	0.717938	0.379	0.143	0.0534953	6	Cldn8
Rnf141	1.30736e-07	0.715818	0.724	0.502	0.00204627	6	Rnf141
Rin1	1.05832e-14	0.714145	0.603	0.201	1.65649e-10	6	Rin1
Gstm2	5.83809e-12	0.706617	0.776	0.425	9.13779e-08	6	Gstm2
Ctnnal11	5.07505e-15	0.70579	0.672	0.215	7.94347e-11	6	Ctnnal1
Ago4	0.0236099	0.703857	0.431	0.321	1	6	Ago4
Nfib1	1.14337e-09	0.70274	0.983	0.914	1.78961e-05	6	Nfib
Adnp	0.0439688	0.702131	0.5	0.42	1	6	Adnp
Tra2b	0.00979798	0.700506	0.845	0.853	1	6	Tra2b
Zcchc7	0.00638013	0.699161	0.862	0.798	1	6	Zcchc7
Birc6	0.00977776	0.698804	0.897	0.895	1	6	Birc6
Pde7a	0.00210196	0.698417	0.483	0.309	1	6	Pde7a
Clic4	0.00196272	0.696534	0.724	0.545	1	6	Clic4
Rel	9.90664e-07	0.693031	0.69	0.417	0.0155059	6	Rel
Fat21	3.29419e-05	0.690364	0.793	0.627	0.515607	6	Fat2
mt-Nd31	3.02442e-10	0.688822	1	0.986	4.73382e-06	6	mt-Nd3
Lmcd1	2.83899e-22	0.687968	0.414	0.052	4.44359e-18	6	Lmcd1
Rab32	6.80289e-08	0.682108	0.586	0.26	0.00106479	6	Rab32
C1qtnf12	4.12169e-12	0.679998	1	0.701	6.45126e-08	6	C1qtnf12
Itgb41	3.71203e-09	0.676928	0.845	0.491	5.81007e-05	6	Itgb4
Smoc21	3.81416e-14	0.675614	0.776	0.317	5.96992e-10	6	Smoc2
Tspan3	0.000386287	0.675478	0.741	0.654	1	6	Tspan3
Cspg41	9.46475e-16	0.674225	0.621	0.177	1.48142e-11	6	Cspg4
Ptprs1	4.0291e-18	0.666089	0.862	0.335	6.30634e-14	6	Ptprs
Gpx81	0.000970991	0.654645	0.483	0.298	1	6	Gpx8
Nbeal1	3.46186e-05	0.652844	0.776	0.564	0.54185	6	Nbeal1
Pappa1	6.71396e-08	0.648321	0.483	0.196	0.00105087	6	Pappa
mt-Nd21	1.05694e-07	0.647186	1	1	0.00165433	6	mt-Nd2
Dusp61	1.02868e-07	0.644904	0.552	0.24	0.00161008	6	Dusp6
Adgrl32	1.67124e-05	0.642373	0.759	0.506	0.261582	6	Adgrl3
S100a10	2.78153e-08	0.638687	0.983	0.788	0.000435365	6	S100a10
Megf61	1.13988e-21	0.629779	0.603	0.129	1.78414e-17	6	Megf6
Oxct1	0.0355801	0.619219	0.69	0.594	1	6	Oxct1
Stom2	0.00108944	0.618343	0.655	0.476	1	6	Stom
Cers6	0.000503479	0.613576	0.397	0.199	1	6	Cers6
Sema3c1	5.23574e-06	0.611279	0.655	0.378	0.0819498	6	Sema3c
Arl4c	4.83231e-13	0.606849	0.621	0.208	7.56353e-09	6	Arl4c
Sdcbp1	3.19903e-05	0.606232	0.845	0.669	0.500712	6	Sdcbp
Itga21	3.77624e-06	0.60163	0.379	0.15	0.0591057	6	Itga2
Atf7	0.00115237	0.598827	0.845	0.713	1	6	Atf7
Pigp	0.0230834	0.597907	0.81	0.737	1	6	Pigp
Steap4	0.000557077	0.5977	0.534	0.315	1	6	Steap4
Irx21	2.64586e-06	0.594339	0.621	0.351	0.041413	6	Irx2
Acsl42	2.77788e-05	0.585478	0.621	0.381	0.434794	6	Acsl4
Ptprz1	2.79278e-05	0.580382	0.379	0.172	0.437126	6	Ptprz1
Lamc21	8.64944e-22	2.46769	0.893	0.373	1.35381e-17	7	Lamc2
Krt52	7.15031e-24	2.35373	1	0.553	1.11917e-19	7	Krt5
Slc2a1	1.36298e-19	2.24036	0.875	0.428	2.13334e-15	7	Slc2a1
Krt141	4.98578e-23	2.17305	1	0.881	7.80375e-19	7	Krt14
Fam162a1	2.07597e-20	2.07867	0.964	0.62	3.2493e-16	7	Fam162a
Cstdc51	3.43822e-24	1.90076	0.893	0.275	5.3815e-20	7	Cstdc5
Mt2	7.38141e-23	1.86316	0.982	0.484	1.15534e-18	7	Mt2
Ly6a2	7.02412e-29	1.83911	0.982	0.352	1.09941e-24	7	Ly6a
Tgfbi1	2.72015e-23	1.80789	1	0.719	4.25757e-19	7	Tgfbi
Gja12	1.59093e-21	1.76878	0.964	0.542	2.49012e-17	7	Gja1
Col17a12	3.41488e-16	1.73543	0.946	0.642	5.34497e-12	7	Col17a1
Gapdh1	1.15884e-15	1.7242	1	0.948	1.81382e-11	7	Gapdh
Ldha1	3.44259e-17	1.66961	0.982	0.906	5.38834e-13	7	Ldha
Prss231	4.93297e-18	1.63627	0.589	0.144	7.72109e-14	7	Prss23
S100a62	1.59205e-12	1.61913	0.946	0.708	2.49187e-08	7	S100a6
Fabp51	0.00165037	1.57589	0.768	0.67	1	7	Fabp5
Pkm1	8.1231e-16	1.53409	0.964	0.875	1.27143e-11	7	Pkm
Itga62	3.41104e-21	1.52422	0.982	0.636	5.33896e-17	7	Itga6
Ccnb1	2.53665e-16	1.49153	0.429	0.083	3.97037e-12	7	Ccnb1
Sprr2a21	1.57347e-14	1.48346	0.625	0.205	2.46279e-10	7	Sprr2a2
Pgk11	1.78093e-13	1.48015	0.982	0.728	2.78752e-09	7	Pgk1
Itgb12	5.10276e-14	1.45473	0.857	0.481	7.98684e-10	7	Itgb1
Tspan31	1.99208e-15	1.42558	0.982	0.633	3.11801e-11	7	Tspan3
Mt11	2.70457e-14	1.40592	0.982	0.67	4.2332e-10	7	Mt1
Itgb42	4.00308e-15	1.37735	0.893	0.488	6.26563e-11	7	Itgb4
Gsto11	4.34016e-17	1.36605	1	0.85	6.79322e-13	7	Gsto1
Sparc1	7.3331e-32	1.35614	0.857	0.203	1.14778e-27	7	Sparc
Bnip31	1.74643e-14	1.35437	0.714	0.264	2.73351e-10	7	Bnip3
H2az1	2.77602e-09	1.32648	0.982	0.87	4.34502e-05	7	H2az1
Col7a11	6.06943e-29	1.30036	0.839	0.219	9.49987e-25	7	Col7a1
Serpinb6a1	2.05825e-15	1.28724	0.946	0.586	3.22157e-11	7	Serpinb6a
Lama32	2.13807e-19	1.28237	0.911	0.428	3.3465e-15	7	Lama3
Psat11	4.66847e-19	1.27251	0.911	0.442	7.30709e-15	7	Psat1
Cav11	6.49185e-09	1.26329	0.875	0.536	0.00010161	7	Cav1
Fth12	5.48388e-16	1.24088	1	0.728	8.58337e-12	7	Fth1
S100a101	3.10624e-14	1.24006	1	0.787	4.86189e-10	7	S100a10
Col18a11	3.31179e-18	1.22445	0.786	0.277	5.18362e-14	7	Col18a1
Hif1a1	1.13711e-13	1.19635	0.964	0.702	1.7798e-09	7	Hif1a
Fgfbp11	7.65234e-16	1.19194	0.982	0.58	1.19774e-11	7	Fgfbp1
Csta11	4.60469e-20	1.17064	0.732	0.208	7.20726e-16	7	Csta1
Col12a11	2.74958e-17	1.16034	0.804	0.291	4.30364e-13	7	Col12a1
Kpna21	0.0264088	1.13385	0.5	0.388	1	7	Kpna2
Hmgn21	2.42605e-07	1.12041	0.929	0.806	0.00379725	7	Hmgn2
Mmp3	8.5943e-30	1.11471	0.232	0.003	1.34518e-25	7	Mmp3
Sema3c2	3.83573e-15	1.11314	0.839	0.362	6.00369e-11	7	Sema3c
Krt6a1	2.59187e-16	1.1102	0.875	0.447	4.0568e-12	7	Krt6a
Maf1	8.80141e-16	1.10634	0.911	0.45	1.3776e-11	7	Maf
Top2a	4.21998e-10	1.10517	0.554	0.203	6.60511e-06	7	Top2a
Mki67	5.57457e-19	1.0948	0.643	0.173	8.72531e-15	7	Mki67
Ass1	1.36181e-23	1.09071	0.804	0.273	2.1315e-19	7	Ass1
Ppic	3.56389e-23	1.07585	0.821	0.262	5.57821e-19	7	Ppic
Txn11	2.29454e-11	1.06902	1	0.977	3.59142e-07	7	Txn1
Shcbp1	8.81681e-07	1.0585	0.571	0.327	0.0138001	7	Shcbp1
Ly6c11	1.83239e-27	1.05384	0.696	0.148	2.86806e-23	7	Ly6c1
Ctsc2	0.00913135	1.04387	0.643	0.514	1	7	Ctsc
2610528A11Rik1	1.51673e-15	1.04057	0.536	0.136	2.37398e-11	7	2610528A11Rik
Cald11	2.85511e-10	1.03815	0.5	0.17	4.46882e-06	7	Cald1
Vrk2	3.01676e-07	1.03793	0.589	0.281	0.00472183	7	Vrk2
Pgam11	7.49384e-14	1.0348	0.964	0.697	1.17294e-09	7	Pgam1
Eno11	2.86123e-08	1.02878	0.911	0.764	0.000447839	7	Eno1
Gjb21	1.46573e-11	1.02392	0.554	0.173	2.29417e-07	7	Gjb2
Ncapg	4.98584e-15	0.998785	0.375	0.067	7.80384e-11	7	Ncapg
Psap1	7.45734e-06	0.996635	0.946	0.8	0.116722	7	Psap
Ccna2	1.51162e-15	0.996622	0.393	0.072	2.36598e-11	7	Ccna2
Cks2	5.00131e-12	0.995244	0.786	0.37	7.82805e-08	7	Cks2
Myo5a1	1.44163e-08	0.992479	0.929	0.645	0.000225644	7	Myo5a
Tex10	7.90292e-05	0.991127	0.714	0.469	1	7	Tex10
Serpinb7	6.28261e-17	0.990524	0.268	0.027	9.83354e-13	7	Serpinb7
Ccnb2	1.03406e-23	0.982362	0.429	0.05	1.61851e-19	7	Ccnb2
Spc25	6.73466e-13	0.973725	0.286	0.044	1.05411e-08	7	Spc25
Cenpe	1.2401e-10	0.968405	0.304	0.062	1.941e-06	7	Cenpe
Serpine1	1.85876e-07	0.962215	0.161	0.027	0.00290933	7	Serpine1
Ifitm31	2.23689e-15	0.951959	0.893	0.402	3.50118e-11	7	Ifitm3
Ran1	5.24748e-07	0.949684	1	0.87	0.00821335	7	Ran
Cdkn31	6.86299e-20	0.942537	0.429	0.064	1.0742e-15	7	Cdkn3
S100a81	1.09351e-09	0.933443	0.5	0.18	1.71157e-05	7	S100a8
Sgo1	5.95326e-12	0.92622	0.321	0.062	9.31804e-08	7	Sgo1
Anxa3	2.48425e-16	0.926083	0.375	0.064	3.88835e-12	7	Anxa3
Slc39a61	7.15089e-16	0.923517	0.893	0.37	1.11926e-11	7	Slc39a6
Gjb62	3.48803e-05	0.922065	0.25	0.084	0.545946	7	Gjb6
Stmn1	1.35943e-05	0.91837	0.661	0.422	0.212777	7	Stmn1
Ndufa4l21	5.02415e-36	0.910443	0.714	0.103	7.8638e-32	7	Ndufa4l2
Ndrg1	1.49783e-06	0.901668	0.607	0.355	0.023444	7	Ndrg1
Higd1a1	2.13149e-09	0.897779	0.946	0.761	3.33621e-05	7	Higd1a
Tnc1	2.79551e-23	0.891612	0.429	0.052	4.37553e-19	7	Tnc
Hmgb2	0.00744959	0.890079	0.804	0.714	1	7	Hmgb2
Slco2a1	8.19601e-13	0.883988	0.714	0.308	1.28284e-08	7	Slco2a1
Egln31	2.99942e-10	0.88017	0.804	0.4	4.69468e-06	7	Egln3
Esco2	4.75326e-09	0.878588	0.304	0.073	7.43981e-05	7	Esco2
Aspm	1.64504e-17	0.877741	0.321	0.039	2.57481e-13	7	Aspm
Fcgbp	8.01343e-09	0.876654	0.411	0.131	0.000125426	7	Fcgbp
Tubb61	1.38206e-25	0.87447	0.589	0.097	2.1632e-21	7	Tubb6
Tubb5	0.00021569	0.873261	0.893	0.817	1	7	Tubb5
Efemp1	6.88971e-13	0.863198	0.339	0.064	1.07838e-08	7	Efemp1
Cenpf	8.28257e-12	0.863127	0.375	0.086	1.29639e-07	7	Cenpf
Cd24a1	1.06884e-07	0.860245	0.804	0.447	0.00167295	7	Cd24a
Phldb2	1.41976e-57	0.844507	0.571	0.022	2.22221e-53	7	Phldb2
Itga32	1.56155e-12	0.83867	0.518	0.148	2.44414e-08	7	Itga3
Tuba1b	2.91129e-05	0.837373	0.911	0.761	0.455675	7	Tuba1b
Pbk	2.05457e-15	0.835887	0.339	0.052	3.21582e-11	7	Pbk
Emb	4.87651e-24	2.38137	0.978	0.525	7.63271e-20	8	Emb
Adh1	7.74438e-54	2.18591	0.956	0.114	1.21215e-49	8	Adh1
Mki671	3.16983e-13	2.17824	0.6	0.184	4.96142e-09	8	Mki67
Il331	7.71679e-38	2.16422	0.867	0.149	1.20783e-33	8	Il33
Hmgn22	2.3817e-15	2.07562	0.978	0.805	3.72783e-11	8	Hmgn2
Akr1c181	2.93812e-27	2.07259	0.933	0.247	4.59874e-23	8	Akr1c18
Steap41	6.19153e-26	2.0542	0.911	0.293	9.69098e-22	8	Steap4
Cenpf1	1.5295e-05	1.87152	0.289	0.097	0.239397	8	Cenpf
H2az11	3.25702e-10	1.78325	0.978	0.873	5.09789e-06	8	H2az1
Stmn11	1.21604e-11	1.7444	0.822	0.415	1.90334e-07	8	Stmn1
Top2a1	3.76754e-06	1.73957	0.467	0.215	0.0589696	8	Top2a
Ermp1	6.11045e-21	1.71633	0.978	0.513	9.56407e-17	8	Ermp1
Avpr1a	4.0527e-85	1.70731	0.889	0.035	6.34329e-81	8	Avpr1a
Oxct11	6.12116e-12	1.69012	0.911	0.581	9.58084e-08	8	Oxct1
Oxtr	2.27633e-59	1.64866	0.822	0.061	3.56291e-55	8	Oxtr
Smc21	1.22769e-07	1.63612	0.489	0.19	0.00192159	8	Smc2
Smc41	2.64159e-07	1.57072	0.8	0.499	0.00413462	8	Smc4
Chil11	1.50093e-25	1.55965	0.622	0.103	2.34926e-21	8	Chil1
Tns32	2.31744e-25	1.51826	0.867	0.243	3.62726e-21	8	Tns3
Sh3bgrl1	1.72906e-24	1.48861	0.867	0.224	2.70632e-20	8	Sh3bgrl
Pcna1	2.93275e-06	1.44095	0.911	0.817	0.0459035	8	Pcna
Ccn11	9.66598e-35	1.43561	0.778	0.115	1.51292e-30	8	Ccn1
Ncoa7	1.63238e-35	1.39939	0.756	0.106	2.55501e-31	8	Ncoa7
Rgcc	2.06364e-26	1.39723	0.933	0.304	3.23e-22	8	Rgcc
Mt21	7.5405e-16	1.36761	0.956	0.495	1.18024e-11	8	Mt2
H2ac241	0.000175582	1.36285	0.289	0.109	1	8	H2ac24
Esr11	3.472e-18	1.35746	0.867	0.324	5.43437e-14	8	Esr1
Hmgb21	1.05023e-05	1.33936	0.889	0.71	0.164381	8	Hmgb2
Rrm21	9.86289e-09	1.31253	0.422	0.131	0.000154374	8	Rrm2
Tlcd4	3.1647e-14	1.30536	0.533	0.132	4.95338e-10	8	Tlcd4
Il7	6.84065e-36	1.28325	0.778	0.106	1.0707e-31	8	Il7
Tgfbr3	1.17957e-46	1.28201	0.933	0.141	1.84627e-42	8	Tgfbr3
Mgst1	5.60103e-19	1.27133	1	0.733	8.76673e-15	8	Mgst1
Dag1	1.18956e-15	1.27021	0.933	0.654	1.86191e-11	8	Dag1
Gsdme	1.84495e-09	1.25734	0.711	0.321	2.88772e-05	8	Gsdme
Clca3a23	4.19963e-19	1.24021	1	0.409	6.57326e-15	8	Clca3a2
Egfr2	5.49041e-11	1.23603	0.956	0.783	8.59359e-07	8	Egfr
Fgfbp12	7.9309e-13	1.23548	0.956	0.588	1.24134e-08	8	Fgfbp1
Cd24a2	1.09554e-14	1.2187	0.978	0.441	1.71474e-10	8	Cd24a
Ccnd22	5.50182e-10	1.21264	0.933	0.642	8.61145e-06	8	Ccnd2
Fam3c	1.27977e-15	1.20782	0.822	0.355	2.0031e-11	8	Fam3c
Il6st1	8.27244e-10	1.20119	0.822	0.525	1.2948e-05	8	Il6st
Gsta3	8.5433e-45	1.17659	0.778	0.08	1.3372e-40	8	Gsta3
Cenpe1	0.000231241	1.17132	0.222	0.072	1	8	Cenpe
Tmpo1	8.01872e-11	1.14948	0.867	0.565	1.25509e-06	8	Tmpo
Ccnb11	2.81166e-05	1.14369	0.289	0.098	0.440081	8	Ccnb1
Mpc2	1.0355e-11	1.13637	0.956	0.763	1.62076e-07	8	Mpc2
Osmr	6.94282e-11	1.12985	0.889	0.496	1.08669e-06	8	Osmr
Matn22	7.83892e-19	1.11297	0.844	0.272	1.22695e-14	8	Matn2
Esco21	0.00553335	1.11015	0.2	0.084	1	8	Esco2
Hnrnpa2b11	2.09156e-11	1.1014	1	0.977	3.27371e-07	8	Hnrnpa2b1
Smc61	2.93062e-07	1.09937	0.844	0.607	0.00458701	8	Smc6
mt-Nd4l	2.50482e-12	1.0957	1	0.992	3.92054e-08	8	mt-Nd4l
Hsp90aa11	5.13399e-06	1.09056	0.889	0.767	0.0803572	8	Hsp90aa1
Akr1c19	7.08496e-42	1.08065	0.489	0.023	1.10894e-37	8	Akr1c19
Dek1	5.72978e-06	1.07533	0.889	0.814	0.0896825	8	Dek
Ripply3	1.22754e-31	1.07369	0.822	0.167	1.92135e-27	8	Ripply3
Hnrnpa11	1.34223e-13	1.07252	1	0.877	2.10086e-09	8	Hnrnpa1
Knl11	5.50455e-05	1.06666	0.311	0.121	0.861573	8	Knl1
Suclg21	1.35613e-06	1.06128	0.778	0.492	0.0212262	8	Suclg2
Cat	1.26127e-10	1.04379	0.911	0.599	1.97413e-06	8	Cat
Hells1	3.15746e-07	1.03362	0.511	0.224	0.00494205	8	Hells
Hmgb12	2.55177e-10	1.03209	1	0.985	3.99403e-06	8	Hmgb1
mt-Nd5	1.69573e-12	1.02926	1	1	2.65416e-08	8	mt-Nd5
Lama4	7.06849e-65	1.02599	0.822	0.048	1.10636e-60	8	Lama4
Acad9	2.27929e-08	1.02577	0.933	0.886	0.000356755	8	Acad9
Cks21	4.3908e-07	1.02417	0.689	0.384	0.00687248	8	Cks2
Decr1	6.5889e-24	1.00505	0.911	0.267	1.03129e-19	8	Decr1
Aldh3a11	2.58972e-13	0.997335	0.956	0.524	4.05344e-09	8	Aldh3a1
Arhgap24	3.06508e-21	0.996208	0.933	0.327	4.79746e-17	8	Arhgap24
Vav31	1.29428e-17	0.991687	1	0.515	2.02581e-13	8	Vav3
Scd1	6.59417e-21	0.985739	0.978	0.61	1.03212e-16	8	Scd1
Hmgcr	4.52547e-16	0.98274	0.889	0.398	7.08327e-12	8	Hmgcr
Tipin1	2.69572e-08	0.976009	0.689	0.378	0.000421934	8	Tipin
Slbp	0.00018643	0.973721	0.756	0.613	1	8	Slbp
Fkbp3	8.74026e-08	0.965607	0.978	0.903	0.00136803	8	Fkbp3
Ccna21	3.69325e-06	0.964087	0.289	0.084	0.0578067	8	Ccna2
Ncapg1	1.37917e-05	0.963479	0.267	0.08	0.215867	8	Ncapg
Ctnnal13	1.94736e-24	0.962906	0.844	0.212	3.04801e-20	8	Ctnnal1
Nfib2	2.43727e-13	0.961631	1	0.914	3.81482e-09	8	Nfib
Naa502	4.56092e-09	0.95833	0.978	0.822	7.13875e-05	8	Naa50
Mycbp2	7.2496e-07	0.955203	0.911	0.782	0.0113471	8	Mycbp2
Abca1	2.60405e-13	0.952595	0.933	0.464	4.07586e-09	8	Abca1
Atp5g3	6.40836e-11	0.948711	1	0.978	1.00304e-06	8	Atp5g3
Moxd13	1.20724e-13	0.942205	0.978	0.488	1.88957e-09	8	Moxd1
Atad2	3.07007e-08	0.940734	0.6	0.287	0.000480527	8	Atad2
Frmd4a1	3.79803e-24	0.933915	0.822	0.201	5.94468e-20	8	Frmd4a
Igfbp41	4.08807e-13	0.926211	0.867	0.504	6.39864e-09	8	Igfbp4
Rfc4	6.8358e-07	0.921746	0.533	0.229	0.0106994	8	Rfc4
Pparg	1.55804e-72	0.919412	0.911	0.051	2.43864e-68	8	Pparg
Slfn91	0.000392216	0.919191	0.644	0.444	1	8	Slfn9
2001-06-01	3.28878e-06	0.917661	0.822	0.499	0.0514759	8	Jun
Med14	5.39647e-11	0.917638	0.956	0.613	8.44655e-07	8	Med14
Nsd21	2.97479e-11	0.915981	0.711	0.29	4.65614e-07	8	Nsd2
Tyms1	2.86355e-10	0.915517	0.733	0.381	4.48202e-06	8	Tyms
Mc5r	7.8547e-15	0.914416	0.689	0.233	1.22942e-10	8	Mc5r
Lcn2	2.49157e-17	0.910644	0.622	0.143	3.89981e-13	8	Lcn2
mt-Cytb	4.27876e-09	0.906631	1	0.998	6.69711e-05	8	mt-Cytb
Fas	3.05069e-21	0.904206	0.467	0.061	4.77494e-17	8	Fas
Idh1	4.84482e-13	0.903776	0.956	0.467	7.58311e-09	8	Idh1
Krt152	1.84119e-09	3.06543	0.757	0.452	2.88183e-05	9	Krt15
Gm10800	0.00139512	2.3793	0.811	0.821	1	9	Gm10800
Gm107181	4.03433e-06	2.01437	0.676	0.396	0.0631453	9	Gm10718
Dapl12	1.71696e-11	1.97094	0.973	0.601	2.68739e-07	9	Dapl1
Gm108011	2.07076e-07	1.92753	0.865	0.51	0.00324116	9	Gm10801
Pdlim31	1.14519e-26	1.92482	0.622	0.08	1.79245e-22	9	Pdlim3
Serpinb112	1.86266e-07	1.78467	0.432	0.147	0.00291544	9	Serpinb11
Wfdc18	5.94008e-08	1.72589	0.243	0.042	0.000929741	9	Wfdc18
Gm10719	0.00265464	1.63632	0.568	0.375	1	9	Gm10719
Sbsn3	3.74895e-09	1.53688	0.946	0.745	5.86786e-05	9	Sbsn
Zfp652	3.77025e-05	1.46934	0.784	0.631	0.590119	9	Zfp652
Sgk12	9.57948e-06	1.45803	0.811	0.697	0.149938	9	Sgk1
Crip11	9.83436e-07	1.40901	0.649	0.335	0.0153927	9	Crip1
Gm217381	8.17159e-05	1.36977	0.405	0.165	1	9	Gm21738
Shisa21	1.80745e-19	1.34455	0.649	0.121	2.82903e-15	9	Shisa2
Homer2	1.3519e-13	1.26126	0.676	0.206	2.11599e-09	9	Homer2
Sectm1b2	3.05468e-10	1.25554	0.73	0.258	4.78118e-06	9	Sectm1b
Lgr41	2.64775e-05	1.24042	0.784	0.681	0.414426	9	Lgr4
Pfn22	0.0243329	1.23713	0.541	0.369	1	9	Pfn2
Rnf1521	4.95768e-08	1.22645	0.595	0.246	0.000775977	9	Rnf152
Afdn3	6.76292e-09	1.21763	0.973	0.948	0.000105853	9	Afdn
Hspb11	7.46796e-06	1.18047	0.973	0.754	0.116889	9	Hspb1
Dipk2a1	0.0265338	1.16312	0.541	0.381	1	9	Dipk2a
Palld1	1.1083e-07	1.15123	0.838	0.552	0.0017347	9	Palld
Filip1l	0.0178634	1.14737	0.703	0.637	1	9	Filip1l
S100a63	4.9464e-06	1.12794	0.865	0.719	0.077421	9	S100a6
Pmp222	8.60806e-12	1.12209	0.541	0.143	1.34733e-07	9	Pmp22
Nlrp10	8.64574e-07	1.08031	0.459	0.173	0.0135323	9	Nlrp10
Palmd	7.7203e-06	1.077	0.865	0.728	0.120838	9	Palmd
Anxa83	0.000428739	1.07127	1	0.965	1	9	Anxa8
Gm10722	0.00138028	1.01986	0.378	0.182	1	9	Gm10722
Trps12	0.000506182	0.999832	0.784	0.639	1	9	Trps1
Gm10717	0.000369135	0.997958	0.568	0.347	1	9	Gm10717
Dixdc11	4.95811e-06	0.991319	0.324	0.096	0.0776043	9	Dixdc1
Trim591	0.000756056	0.960525	0.595	0.331	1	9	Trim59
Cenpp1	0.0370707	0.948404	0.243	0.134	1	9	Cenpp
Kif21a1	1.95702e-06	0.934627	0.811	0.557	0.0306312	9	Kif21a
Itprid22	0.000399789	0.927494	0.892	0.822	1	9	Itprid2
Cyp1b12	0.023653	0.927387	0.405	0.266	1	9	Cyp1b1
Phyhip2	0.00052547	0.924584	0.676	0.405	1	9	Phyhip
Irx23	0.00463045	0.923589	0.541	0.364	1	9	Irx2
Smad7	0.00114677	0.918866	0.486	0.259	1	9	Smad7
Pdzrn32	2.35879e-06	0.913561	0.649	0.326	0.0369198	9	Pdzrn3
Marchf61	0.0270865	0.899372	0.973	0.933	1	9	Marchf6
Lratd13	0.00370332	0.898158	1	0.977	1	9	Lratd1
Tmsb4x3	4.86339e-06	0.896961	0.973	0.951	0.0761217	9	Tmsb4x
Sorbs21	0.0002443	0.894364	0.216	0.062	1	9	Sorbs2
Gpx22	3.22038e-06	0.88821	0.703	0.361	0.0504054	9	Gpx2
Actn11	6.99761e-07	0.858738	0.811	0.489	0.0109527	9	Actn1
Wfdc3	2.57138e-21	0.857278	0.405	0.038	4.02472e-17	9	Wfdc3
Nt5e3	0.0012562	0.8482	0.676	0.425	1	9	Nt5e
Ttll73	0.0122208	0.841468	0.459	0.288	1	9	Ttll7
Hspa22	1.61637e-08	0.839798	0.757	0.361	0.000252994	9	Hspa2
Dsg33	0.000241083	0.821761	0.892	0.818	1	9	Dsg3
Sox92	2.59035e-05	0.81151	0.919	0.713	0.405441	9	Sox9
Krt53	3.55636e-06	0.810578	0.892	0.572	0.0556642	9	Krt5
Id21	0.00259831	0.808189	0.568	0.361	1	9	Id2
Lifr3	0.00238501	0.798455	0.838	0.645	1	9	Lifr
Trim21	0.000524566	0.773541	0.919	0.85	1	9	Trim2
Nudt4	0.00188085	0.756729	0.622	0.448	1	9	Nudt4
Cwh432	0.00276347	0.756657	0.73	0.566	1	9	Cwh43
Tfap2b2	0.000498524	0.75393	0.703	0.499	1	9	Tfap2b
Ulk41	0.0265683	0.749268	0.784	0.763	1	9	Ulk4
Sord	0.0337944	0.74386	0.541	0.379	1	9	Sord
Tacc21	6.34661e-06	0.74366	0.865	0.666	0.0993371	9	Tacc2
Gm10720	2.01191e-05	0.735559	0.432	0.179	0.314904	9	Gm10720
Gm11168	0.0193079	0.733194	0.432	0.288	1	9	Gm11168
Rflnb2	0.00230569	0.718996	0.514	0.331	1	9	Rflnb
Ankrd44	0.033855	0.715243	0.784	0.613	1	9	Ankrd44
Perp3	1.38116e-05	0.712145	1	0.995	0.216179	9	Perp
Ldlrad31	1.98504e-07	0.709714	0.622	0.29	0.00310698	9	Ldlrad3
Krt6a2	1.59701e-08	0.700074	0.838	0.461	0.000249964	9	Krt6a
Lmo72	0.000216978	0.695828	0.568	0.326	1	9	Lmo7
Cyb5r32	0.037826	0.694535	0.757	0.806	1	9	Cyb5r3
Dmkn2	0.000322972	0.687836	0.946	0.866	1	9	Dmkn
Gm10721	0.00276574	0.685609	0.405	0.22	1	9	Gm10721
Fam81a3	0.019165	0.682622	0.703	0.566	1	9	Fam81a
Blnk2	7.11981e-05	0.671207	0.622	0.343	1	9	Blnk
Clip12	4.32846e-05	0.668067	0.892	0.775	0.677491	9	Clip1
Kctd1	0.00260665	0.662721	0.703	0.511	1	9	Kctd1
Robo2	0.00211678	0.652197	0.351	0.161	1	9	Robo2
Akap91	0.0169888	0.651463	0.784	0.806	1	9	Akap9
Tuba1a2	6.1106e-05	0.650804	0.73	0.505	0.956431	9	Tuba1a
Spink52	5.45649e-05	0.645292	0.784	0.508	0.854049	9	Spink5
Atp6v0a41	0.000112647	0.643519	0.595	0.322	1	9	Atp6v0a4
Efna52	0.000524458	0.643482	0.703	0.464	1	9	Efna5
Emp13	0.0345231	0.63971	0.811	0.836	1	9	Emp1
Ank2	0.0065382	0.636288	0.649	0.481	1	9	Ank
Creb51	5.98869e-09	0.630572	0.649	0.246	9.3735e-05	9	Creb5
Cdc42ep31	0.0497512	0.626273	0.27	0.173	1	9	Cdc42ep3
Gm10715	0.0046783	0.623463	0.27	0.12	1	9	Gm10715
Ephx1	0.000244093	0.622798	0.568	0.325	1	9	Ephx1
Txn12	0.00176753	0.620434	0.973	0.979	1	9	Txn1
Adcy1	1.13676e-33	0.608724	0.378	0.014	1.77926e-29	9	Adcy1
Myo9a1	0.0102307	0.587863	0.73	0.572	1	9	Myo9a
Epb41l4b1	0.0355309	0.581483	0.541	0.404	1	9	Epb41l4b
Cry2	0.0185544	0.566409	0.541	0.399	1	9	Cry2
Cxcl141	2.34452e-12	0.566186	0.73	0.255	3.66965e-08	9	Cxcl14
Crot1	0.0423386	0.561063	0.649	0.605	1	9	Crot
Nipbl	0.0372648	0.554436	0.676	0.824	1	9	Nipbl
Cox171	0.0446715	3.3631	0.812	0.849	1	10	Cox17
Dock101	0.00251425	3.13503	0.938	0.944	1	10	Dock10
Krt153	4.00188e-14	2.50357	0.969	0.444	6.26374e-10	10	Krt15
Fstl11	2.67006e-06	1.76021	0.5	0.211	0.0417917	10	Fstl1
Slc35g12	0.000448139	1.69088	0.625	0.434	1	10	Slc35g1
Myof2	0.0012079	1.58642	0.656	0.498	1	10	Myof
Crip12	1.63919e-13	1.50069	0.875	0.327	2.56566e-09	10	Crip1
Npnt2	8.25038e-06	1.30456	0.375	0.123	0.129135	10	Npnt
Zc3hav1l1	0.0124291	1.29945	0.531	0.384	1	10	Zc3hav1l
Mccc11	0.000859842	1.20118	0.594	0.419	1	10	Mccc1
Lgr42	0.00232248	1.16594	0.719	0.685	1	10	Lgr4
H2-Aa	0.0012622	1.11528	0.125	0.026	1	10	H2-Aa
Actn12	0.0138229	1.102	0.562	0.503	1	10	Actn1
Hsp90aa12	0.0226524	1.10085	0.844	0.771	1	10	Hsp90aa1
Spaca6	0.0455923	1.09778	0.406	0.291	1	10	Spaca6
Cenpp2	0.0143637	1.07425	0.281	0.133	1	10	Cenpp
Nrip3	5.34737e-07	1.06326	0.312	0.074	0.00836971	10	Nrip3
Prkacb1	0.00864371	1.04058	0.562	0.429	1	10	Prkacb
Gm107182	0.0468559	1.03922	0.5	0.407	1	10	Gm10718
Olfr1152	0.0193803	1.03057	0.688	0.645	1	10	Olfr1152
Tnik1	4.12954e-05	1.02815	0.344	0.122	0.646356	10	Tnik
Gm108001	0.00120845	1.02177	0.844	0.819	1	10	Gm10800
Vcan	1.48977e-06	0.99167	0.156	0.02	0.0233179	10	Vcan
Edn1	2.06111e-22	0.990524	0.406	0.032	3.22605e-18	10	Edn1
Slco2a11	0.00159589	0.97344	0.531	0.331	1	10	Slco2a1
Bpifc1	0.0158436	0.950268	0.094	0.291	1	10	Bpifc
Zbtb203	1.25075e-06	0.944452	0.969	0.797	0.0195767	10	Zbtb20
Zfp979	0.0118742	0.927224	0.375	0.236	1	10	Zfp979
Krt54	2.77262e-06	0.915805	0.969	0.571	0.0433971	10	Krt5
Olfr462	0.0345155	0.915142	0.688	0.801	1	10	Olfr46
Fam163b	6.01482e-34	0.914814	0.25	0.002	9.4144e-30	10	Fam163b
Npepps	0.0493016	0.903395	0.844	0.86	1	10	Npepps
Zbtb443	0.0453533	0.900614	0.938	0.907	1	10	Zbtb44
Marchf62	0.0483991	0.895355	0.969	0.934	1	10	Marchf6
Trps13	0.0126407	0.887886	0.688	0.645	1	10	Trps1
Tsc22d12	0.0189684	0.886297	0.344	0.203	1	10	Tsc22d1
Afdn4	0.000356063	0.868674	0.938	0.95	1	10	Afdn
Tmem192	0.025595	0.853676	0.469	0.732	1	10	Tmem19
Gm107191	0.0475859	0.841996	0.469	0.381	1	10	Gm10719
Ctnnd21	0.00133568	0.827144	0.375	0.167	1	10	Ctnnd2
Rnf1522	0.000761426	0.819289	0.5	0.253	1	10	Rnf152
Smoc1	4.96998e-40	0.812249	0.531	0.024	7.77901e-36	10	Smoc1
Ccdc32	5.48984e-06	0.798869	0.438	0.157	0.0859269	10	Ccdc3
Ptprk3	0.00188824	0.771045	0.656	0.554	1	10	Ptprk
Rrn3	0.0430991	0.770648	0.312	0.532	1	10	Rrn3
Atp8a22	8.78204e-07	0.768824	0.344	0.089	0.0137457	10	Atp8a2
S100a64	5.61569e-05	0.761534	0.938	0.717	0.878968	10	S100a6
Panx1	0.00555374	0.759545	0.406	0.226	1	10	Panx1
Fgf2	0.025177	0.754137	0.125	0.042	1	10	Fgf2
Atp13a2	0.0214769	0.741308	0.5	0.392	1	10	Atp13a2
Robo21	5.29396e-05	0.727214	0.406	0.16	0.828611	10	Robo2
Lhx22	9.75576e-10	0.722982	0.594	0.172	1.52697e-05	10	Lhx2
Gm9731	1.18891e-14	0.719241	0.531	0.095	1.86088e-10	10	Gm973
Nlrp101	0.000511139	0.717467	0.406	0.178	1	10	Nlrp10
Ccdc1221	0.0387133	0.704489	0.156	0.354	1	10	Ccdc122
Uvssa	0.0333062	0.700181	0.625	0.526	1	10	Uvssa
Tomm70a1	0.0191505	0.696695	0.375	0.64	1	10	Tomm70a
Shisa22	7.85287e-09	0.695261	0.5	0.133	0.000122913	10	Shisa2
Cald12	0.0113488	0.693501	0.344	0.19	1	10	Cald1
Trim22	0.000206921	0.693269	1	0.846	1	10	Trim2
Selenbp11	0.00233745	0.68764	0.312	0.148	1	10	Selenbp1
Gm20696	6.19849e-05	0.68682	0.281	0.081	0.970188	10	Gm20696
Tspan2	6.91986e-13	0.684688	0.438	0.074	1.0831e-08	10	Tspan2
Fnbp1l2	0.00459553	0.676161	0.844	0.77	1	10	Fnbp1l
Cdc42ep32	0.0474307	0.674872	0.281	0.173	1	10	Cdc42ep3
Adgrg22	5.76387e-07	0.671693	0.25	0.045	0.0090216	10	Adgrg2
Creb52	0.000279895	0.664163	0.5	0.256	1	10	Creb5
Zfp2601	0.000775125	0.662106	0.969	0.867	1	10	Zfp260
Pogz	0.00557476	0.650676	0.406	0.214	1	10	Pogz
Bnc21	0.000474335	0.644471	0.5	0.248	1	10	Bnc2
Pdlim32	0.0314418	0.638764	0.219	0.104	1	10	Pdlim3
Palld2	0.0139856	0.630078	0.625	0.565	1	10	Palld
Tacc22	0.0330551	0.627593	0.688	0.676	1	10	Tacc2
Slc6a63	0.00609121	0.620355	0.781	0.636	1	10	Slc6a6
Id32	0.000365727	0.619901	0.5	0.252	1	10	Id3
Igdcc4	0.00239903	0.617874	0.25	0.096	1	10	Igdcc4
Tmem243	0.0446094	0.59675	0.688	0.636	1	10	Tmem243
4930402H24Rik	0.00450969	0.593136	0.406	0.229	1	10	4930402H24Rik
Tm4sf11	0.000332149	0.593126	0.312	0.113	1	10	Tm4sf1
Sfrp12	0.0225367	0.591713	0.344	0.2	1	10	Sfrp1
Mtx21	0.0196695	0.588354	0.438	0.711	1	10	Mtx2
H2bc23	0.0336369	0.587085	0.125	0.045	1	10	H2bc23
Rnf122	0.000907123	0.585557	0.25	0.087	1	10	Rnf122
Plekhg2	0.0161668	0.581606	0.406	0.268	1	10	Plekhg2
Bhlhb9	0.00121242	0.57265	0.344	0.142	1	10	Bhlhb9
Id22	0.00302481	0.572599	0.562	0.363	1	10	Id2
Rorc1	0.0191442	0.565745	0.438	0.274	1	10	Rorc
Zfp369	0.0252784	0.557888	0.688	0.678	1	10	Zfp369
Paip11	0.0424666	0.554284	0.781	0.771	1	10	Paip1
Umad1	0.00570961	0.550534	0.5	0.297	1	10	Umad1
Epb41l4b2	0.000564965	0.550273	0.625	0.401	1	10	Epb41l4b
Alkbh51	0.0173297	0.548563	0.844	0.801	1	10	Alkbh5
Nrep1	0.0205159	0.54784	0.344	0.209	1	10	Nrep
Arid5a	0.0390192	0.542707	0.312	0.188	1	10	Arid5a
Arpc5l2	0.00542418	0.53474	0.438	0.764	1	10	Arpc5l
Arhgef17	9.32386e-06	0.532893	0.25	0.057	0.145937	10	Arhgef17
Prag1	7.58729e-07	0.531576	0.375	0.104	0.0118756	10	Prag1
Rerg1	0.00310132	0.528452	0.188	0.059	1	10	Rerg
Hspa23	0.0024628	0.521071	0.562	0.373	1	10	Hspa2
Eps81	0.000302325	0.516612	0.406	0.176	1	10	Eps8
Clca3a24	1.34712e-08	1.98213	0.846	0.431	0.000210851	11	Clca3a2
H2az12	3.74857e-06	1.91103	0.962	0.876	0.0586726	11	H2az1
Hells2	1.67712e-08	1.83397	0.654	0.227	0.000262503	11	Hells
Dek2	1.03443e-07	1.69876	0.962	0.813	0.00161909	11	Dek
Pcna2	1.43126e-05	1.6755	0.846	0.822	0.22402	11	Pcna
Ncapg3	7.1854e-10	1.55667	0.423	0.079	1.12466e-05	11	Ncapg
Gm133061	2.0464e-20	1.54552	0.692	0.101	3.20303e-16	11	Gm13306
Hmgn23	5.27004e-09	1.53866	1	0.809	8.24867e-05	11	Hmgn2
Top2a2	1.41816e-08	1.53796	0.654	0.215	0.00022197	11	Top2a
Thbs12	1.14131e-07	1.4909	0.692	0.236	0.00178638	11	Thbs1
Adh73	5.99316e-12	1.44361	1	0.413	9.3805e-08	11	Adh7
Ifitm33	6.60039e-10	1.4073	0.923	0.422	1.03309e-05	11	Ifitm3
Kif20b2	4.10541e-05	1.40654	0.308	0.081	0.642579	11	Kif20b
Ccl27a2	5.9856e-10	1.40553	0.769	0.264	9.36867e-06	11	Ccl27a
Pola12	2.63354e-09	1.40476	0.808	0.319	4.12201e-05	11	Pola1
Nr3c11	0.000186588	1.39367	0.808	0.712	1	11	Nr3c1
Cav12	4.02508e-08	1.37724	0.962	0.548	0.000630005	11	Cav1
Slbp1	1.9562e-05	1.3605	0.808	0.615	0.306185	11	Slbp
Mms22l1	1.39653e-11	1.35711	0.538	0.119	2.18584e-07	11	Mms22l
Aldh3a12	5.2894e-08	1.33345	0.962	0.536	0.000827896	11	Aldh3a1
Prxl2a3	9.14815e-09	1.31893	0.885	0.47	0.000143187	11	Prxl2a
Inpp4b1	1.00941e-05	1.31186	0.538	0.2	0.157992	11	Inpp4b
Depdc1a2	0.000850942	1.30583	0.192	0.048	1	11	Depdc1a
Smc62	0.000262837	1.29917	0.808	0.615	1	11	Smc6
Tipin2	3.41307e-08	1.27566	0.769	0.384	0.000534214	11	Tipin
Ncapg22	1.72232e-08	1.26667	0.692	0.287	0.000269578	11	Ncapg2
Dtl2	1.24902e-10	1.25588	0.654	0.187	1.95497e-06	11	Dtl
Slf1	3.61519e-05	1.25159	0.577	0.263	0.56585	11	Slf1
Stmn12	4.87205e-09	1.23484	0.846	0.425	7.62573e-05	11	Stmn1
Rnf1411	2.69986e-05	1.18994	0.885	0.506	0.422582	11	Rnf141
Gli33	1.72483e-10	1.1787	0.808	0.252	2.69971e-06	11	Gli3
Calm23	6.33209e-07	1.17413	1	0.934	0.00991099	11	Calm2
Hmgb13	2.19912e-08	1.17148	1	0.985	0.000344207	11	Hmgb1
Tmpo2	1.09305e-05	1.17027	0.885	0.573	0.171084	11	Tmpo
Esco22	0.000670735	1.15656	0.269	0.085	1	11	Esco2
Topbp12	1.23864e-05	1.14558	0.769	0.493	0.193871	11	Topbp1
Crim12	5.03006e-07	1.1397	0.846	0.479	0.00787305	11	Crim1
Cul4b	0.000359574	1.13657	0.731	0.451	1	11	Cul4b
R3hdm1	0.000118035	1.13098	0.846	0.658	1	11	R3hdm1
Hmgb22	0.00264081	1.11419	0.846	0.716	1	11	Hmgb2
Ptn2	9.07137e-09	1.10788	0.808	0.337	0.000141985	11	Ptn
Tubb51	0.000373068	1.0881	0.962	0.818	1	11	Tubb5
Car123	0.00584924	1.08791	1	0.912	1	11	Car12
Knstrn2	0.00363512	1.07808	0.269	0.101	1	11	Knstrn
Srsf12	0.000441777	1.07769	0.885	0.681	1	11	Srsf1
Sgo12	2.7811e-05	1.06942	0.308	0.075	0.435297	11	Sgo1
Acsl44	3.53314e-06	1.06843	0.808	0.385	0.0553007	11	Acsl4
Atad21	1.17394e-05	1.0602	0.615	0.296	0.183745	11	Atad2
Erap11	0.0125785	1.0533	0.577	0.363	1	11	Erap1
Rcn22	0.00061317	1.05044	0.615	0.357	1	11	Rcn2
Moxd14	2.32118e-08	1.04276	1	0.501	0.000363311	11	Moxd1
Rrm12	2.9479e-06	1.04229	0.846	0.501	0.0461405	11	Rrm1
Smc42	0.027914	1.04178	0.615	0.515	1	11	Smc4
Uba61	0.00368267	1.04178	0.692	0.466	1	11	Uba6
Mki672	1.07425e-05	1.04002	0.538	0.199	0.168141	11	Mki67
Ndc802	0.00314051	1.03334	0.385	0.187	1	11	Ndc80
Srsf73	0.000139475	1.0299	0.885	0.688	1	11	Srsf7
Cbx52	0.00377915	1.02689	0.731	0.551	1	11	Cbx5
Smoc23	4.77527e-06	1.02428	0.731	0.34	0.0747425	11	Smoc2
Rbbp72	6.59101e-05	1.01408	0.846	0.743	1	11	Rbbp7
Adgrl23	5.10207e-06	0.995527	1	0.716	0.0798575	11	Adgrl2
Sema5a2	0.0200909	0.993755	0.385	0.213	1	11	Sema5a
Ccnd23	3.11049e-06	0.991517	0.923	0.651	0.0486854	11	Ccnd2
Sostdc12	2.73136e-07	0.981931	0.923	0.561	0.00427513	11	Sostdc1
Smc31	1.22751e-07	0.981204	0.885	0.521	0.00192129	11	Smc3
Ckap22	0.027586	0.971284	0.269	0.131	1	11	Ckap2
Dsg22	1.66432e-07	0.967542	0.731	0.33	0.00260499	11	Dsg2
Ube2e31	0.0251786	0.961932	0.654	0.527	1	11	Ube2e3
Pde7a2	9.07645e-06	0.961171	0.692	0.309	0.142065	11	Pde7a
Smc22	6.28224e-05	0.959735	0.5	0.199	0.983296	11	Smc2
Cdca7l2	1.92828e-14	0.954398	0.846	0.233	3.01815e-10	11	Cdca7l
Supt16	0.0348959	0.950658	0.692	0.601	1	11	Supt16
Ezh21	6.50764e-05	0.934554	0.808	0.515	1	11	Ezh2
Knl12	0.00527239	0.934142	0.308	0.127	1	11	Knl1
Hnrnpa12	4.14887e-08	0.932778	1	0.881	0.000649381	11	Hnrnpa1
Tcerg11	0.000415096	0.928129	0.769	0.516	1	11	Tcerg1
Cntln1	4.77544e-07	0.926463	0.423	0.11	0.00747452	11	Cntln
Nsd22	7.35425e-06	0.922125	0.654	0.304	0.115109	11	Nsd2
Rab322	1.30201e-06	0.921499	0.692	0.272	0.020379	11	Rab32
Rfc41	1.74185e-05	0.918136	0.538	0.237	0.272634	11	Rfc4
Ptcd31	0.013345	0.904903	0.731	0.537	1	11	Ptcd3
Rbbp84	2.00529e-06	0.899569	0.885	0.524	0.0313868	11	Rbbp8
Slfn92	0.00110811	0.8992	0.692	0.448	1	11	Slfn9
Trim592	0.00928307	0.882989	0.538	0.337	1	11	Trim59
Mcm42	4.68372e-09	0.870428	0.692	0.239	7.33096e-05	11	Mcm4
Itgb13	2.38369e-05	0.868622	0.885	0.497	0.373095	11	Itgb1
Nfib3	8.23297e-07	0.865841	1	0.916	0.0128862	11	Nfib
Cntrl	0.0118071	0.863537	0.615	0.41	1	11	Cntrl
Sclt1	0.0160284	0.863196	0.385	0.224	1	11	Sclt1
Gemin2	0.00627931	0.854589	0.423	0.245	1	11	Gemin2
Hat11	0.000164997	0.852719	0.808	0.509	1	11	Hat1
Axl2	6.48496e-05	0.851715	0.615	0.294	1	11	Axl
Naa503	0.00160242	0.847484	0.846	0.831	1	11	Naa50
Ywhah1	0.00125326	0.846319	0.769	0.564	1	11	Ywhah
Tbc1d151	0.0124117	0.843478	0.731	0.536	1	11	Tbc1d15
Abi3bp2	1.89477e-08	0.841188	0.731	0.255	0.000296569	11	Abi3bp
Dnajc91	0.000252627	0.836773	0.692	0.451	1	11	Dnajc9
Serpinb6a2	3.9937e-06	0.834342	0.923	0.603	0.0625094	11	Serpinb6a
Cenpk2	1.36133e-06	0.833319	0.423	0.121	0.0213075	11	Cenpk
Cse1l1	0.000107223	0.828366	0.846	0.525	1	11	Cse1l
Krt22	1.41294e-14	5.07744	0.72	0.177	2.21153e-10	12	Krt2
Krt6b1	0.00074715	3.83706	0.32	0.116	1	12	Krt6b
Serpinb122	2.35871e-26	3.5016	0.96	0.186	3.69185e-22	12	Serpinb12
Wfdc171	9.67811e-08	3.33269	0.44	0.106	0.00151482	12	Wfdc17
Krt102	1.26939e-13	3.25965	1	0.729	1.98685e-09	12	Krt10
Sprr1b1	5.15819e-24	3.22682	0.84	0.136	8.0736e-20	12	Sprr1b
Krt12	5.55595e-15	3.00994	1	0.395	8.69617e-11	12	Krt1
Mt42	3.01993e-15	2.98836	0.92	0.314	4.7268e-11	12	Mt4
Calm43	3.70027e-14	2.91647	1	0.651	5.79167e-10	12	Calm4
Sprr2a22	2.76546e-10	2.82259	0.72	0.221	4.3285e-06	12	Sprr2a2
Stfa33	1.27984e-13	2.62675	0.96	0.361	2.00321e-09	12	Stfa3
Krt161	5.61982e-06	2.53007	0.68	0.316	0.0879614	12	Krt16
Cstdc52	6.63687e-14	2.40757	0.96	0.301	1.0388e-09	12	Cstdc5
Serpinb3d2	1.07312e-21	2.36104	0.72	0.103	1.67965e-17	12	Serpinb3d
S100a82	3.89287e-07	2.22868	0.6	0.191	0.00609312	12	S100a8
Csta12	3.38776e-11	2.17851	0.84	0.228	5.30253e-07	12	Csta1
Serpinb3b3	1.01792e-10	2.09379	0.96	0.437	1.59325e-06	12	Serpinb3b
Degs12	6.61694e-10	2.09126	1	0.923	1.03568e-05	12	Degs1
Serpinb3a1	7.11616e-31	2.04093	0.76	0.073	1.11382e-26	12	Serpinb3a
S100a91	3.10753e-05	1.88175	0.36	0.101	0.486391	12	S100a9
Fabp52	8.83381e-12	1.87887	1	0.666	1.38267e-07	12	Fabp5
Sptssa3	5.08171e-09	1.80526	1	0.829	7.9539e-05	12	Sptssa
Them54	2.08144e-11	1.772	1	0.568	3.25787e-07	12	Them5
Stfa12	1.40705e-14	1.75188	0.8	0.185	2.20231e-10	12	Stfa1
Car23	5.71727e-10	1.74107	0.8	0.277	8.94867e-06	12	Car2
Gsdmc3	4.65064e-19	1.73952	0.88	0.183	7.27919e-15	12	Gsdmc
Eno12	9.7055e-07	1.70479	0.92	0.77	0.0151911	12	Eno1
Serpinb23	2.03679e-06	1.64875	0.84	0.456	0.0318798	12	Serpinb2
Acer13	3.85194e-12	1.62473	0.96	0.441	6.02905e-08	12	Acer1
Dmkn3	3.07002e-08	1.59764	1	0.866	0.000480519	12	Dmkn
Elovl44	3.37811e-13	1.53897	0.96	0.356	5.28741e-09	12	Elovl4
Gltp3	6.12754e-09	1.53872	1	0.735	9.59083e-05	12	Gltp
Krtdap4	5.62222e-09	1.49774	1	0.763	8.7999e-05	12	Krtdap
Oas1f2	6.95863e-14	1.49081	0.84	0.246	1.08916e-09	12	Oas1f
Serpinb53	1.38568e-11	1.47208	1	0.964	2.16887e-07	12	Serpinb5
Ggct2	1.461e-15	1.44938	1	0.34	2.28676e-11	12	Ggct
Ly6a3	8.71366e-09	1.44485	0.92	0.383	0.000136386	12	Ly6a
Krt242	9.59134e-16	1.43773	0.68	0.139	1.50124e-11	12	Krt24
Sfn2	2.72214e-08	1.42556	1	0.897	0.000426069	12	Sfn
Tdh1	2.64531e-24	1.42282	0.92	0.168	4.14045e-20	12	Tdh
Cd24a3	5.0556e-08	1.38389	0.92	0.459	0.000791302	12	Cd24a
Lgals34	4.30116e-09	1.36597	1	0.948	6.73218e-05	12	Lgals3
Zfp7063	1.04479e-08	1.34928	1	0.902	0.000163531	12	Zfp706
Cstdc62	1.01962e-12	1.34384	0.56	0.097	1.59591e-08	12	Cstdc6
Perp4	5.56826e-07	1.30597	1	0.996	0.00871545	12	Perp
Tubb2a1	0.000659354	1.24284	0.76	0.481	1	12	Tubb2a
Casp14	2.18538e-14	1.22848	0.72	0.167	3.42055e-10	12	Casp14
Il1f92	2.01509e-08	1.21997	0.68	0.234	0.000315402	12	Il1f9
Gcat-II2	3.79114e-15	1.20213	0.92	0.283	5.9339e-11	12	Gcat-II
H60c2	1.6733e-09	1.19797	0.8	0.286	2.61905e-05	12	H60c
Pgk12	3.39575e-05	1.18659	1	0.739	0.531503	12	Pgk1
Mal25	2.71894e-09	1.17751	0.88	0.337	4.25568e-05	12	Mal2
Slurp22	3.99082e-18	1.16809	0.8	0.158	6.24643e-14	12	Slurp2
Klk131	8.00902e-22	1.16303	0.64	0.075	1.25357e-17	12	Klk13
Aqp33	1.32083e-07	1.15936	1	0.864	0.00206737	12	Aqp3
Sprr2a31	1.85594e-13	1.15049	0.6	0.109	2.90491e-09	12	Sprr2a3
Dynll13	0.000158704	1.13453	1	0.945	1	12	Dynll1
Dstn4	6.34865e-07	1.11917	1	0.987	0.00993691	12	Dstn
Sat13	5.97072e-06	1.11418	0.96	0.727	0.0934537	12	Sat1
2610528A11Rik2	1.39236e-06	1.1023	0.52	0.155	0.0217932	12	2610528A11Rik
Higd1a2	2.05826e-07	1.08015	1	0.768	0.0032216	12	Higd1a
F3	5.82119e-09	1.07818	0.64	0.185	9.11133e-05	12	F3
Pkm2	1.64668e-05	1.04492	1	0.878	0.257739	12	Pkm
Dynlt33	0.0130453	1.04212	1	0.924	1	12	Dynlt3
Anxa15	1.42357e-07	1.03964	1	0.878	0.00222818	12	Anxa1
Sdr16c54	1.29015e-05	1.03107	0.92	0.642	0.201934	12	Sdr16c5
Rab11a3	8.17508e-06	1.0128	1	0.9	0.127956	12	Rab11a
Calm52	7.44612e-11	1.00862	0.8	0.235	1.16547e-06	12	Calm5
Gm941	3.18542e-14	1.00057	0.56	0.092	4.98582e-10	12	Gm94
Rora2	5.10928e-07	1.00018	0.88	0.426	0.00799705	12	Rora
Aadacl2fm11	1.89107e-16	0.996961	0.56	0.08	2.95991e-12	12	Aadacl2fm1
Eef1a12	7.43481e-06	0.992287	1	1	0.11637	12	Eef1a1
Fam162a2	1.68223e-07	0.989383	0.96	0.636	0.00263303	12	Fam162a
Klk82	1.36314e-15	0.984058	0.96	0.237	2.13359e-11	12	Klk8
Rpl23a2	0.032632	0.977922	1	0.993	1	12	Rpl23a
Gm11992	4.09934e-12	0.969224	0.6	0.125	6.41628e-08	12	Gm11992
Pa2g41	8.1881e-06	0.960434	1	0.748	0.12816	12	Pa2g4
Rps4x2	0.00088765	0.957618	1	0.997	1	12	Rps4x
Gsto12	4.47152e-07	0.943878	1	0.857	0.00699882	12	Gsto1
Pgam12	3.888e-08	0.940784	1	0.708	0.000608549	12	Pgam1
Glrx1	1.05418e-05	0.939537	0.8	0.422	0.165	12	Glrx
Polb2	1.30358e-05	0.913679	0.96	0.638	0.204036	12	Polb
S100a113	0.00168006	0.90983	1	0.961	1	12	S100a11
Rps27a2	0.0340601	0.909348	1	0.999	1	12	Rps27a
Hadh1	1.89502e-05	0.903108	1	0.759	0.296609	12	Hadh
Rbp21	1.08998e-13	0.888827	0.84	0.237	1.70604e-09	12	Rbp2
Bzw12	0.000151625	0.882485	0.96	0.806	1	12	Bzw1
Ldha2	1.3389e-05	0.879338	0.96	0.911	0.209564	12	Ldha
Gjb22	7.06492e-08	0.875626	0.64	0.188	0.0011058	12	Gjb2
Sprr2a11	2.40543e-11	0.874937	0.44	0.069	3.76497e-07	12	Sprr2a1
Sdr16c63	2.61368e-06	0.873929	1	0.522	0.0409094	12	Sdr16c6
Dsc13	4.54315e-09	0.870804	0.96	0.444	7.11094e-05	12	Dsc1
Dsg1a5	0.00023163	0.855525	0.96	0.727	1	12	Dsg1a
Tmprss44	2.1429e-09	0.852113	0.96	0.416	3.35407e-05	12	Tmprss4
Twf12	8.78259e-05	0.850131	0.96	0.729	1	12	Twf1
Rnft1	0.000139985	0.845025	0.84	0.496	1	12	Rnft1
Endou2	1.70819e-09	0.840734	0.84	0.331	2.67366e-05	12	Endou
Aldh3b22	7.97848e-09	0.836449	0.92	0.477	0.000124879	12	Aldh3b2
Ifi202b2	2.67108e-07	0.833688	0.72	0.262	0.00418077	12	Ifi202b
Prdx12	0.000103117	0.825771	1	0.982	1	12	Prdx1
Scd11	2.65818e-16	5.97458	1	0.622	4.16059e-12	13	Scd1
Mgst11	1.27302e-15	4.46154	1	0.742	1.99253e-11	13	Mgst1
Soat1	3.4674e-38	4.28227	1	0.119	5.42718e-34	13	Soat1
Cers41	1.11658e-17	4.26582	1	0.478	1.74768e-13	13	Cers4
Elovl61	1.42714e-25	3.9044	1	0.223	2.23376e-21	13	Elovl6
Secisbp2l1	5.28167e-16	3.84428	1	0.608	8.26687e-12	13	Secisbp2l
Far2	5.01297e-58	3.75347	1	0.059	7.8463e-54	13	Far2
Idi1	4.32852e-13	3.43426	1	0.556	6.77499e-09	13	Idi1
Dhcr24	9.05155e-13	3.31077	1	0.645	1.41675e-08	13	Dhcr24
Hmgcs11	5.84152e-14	3.09346	1	0.715	9.14315e-10	13	Hmgcs1
Emb2	3.81318e-15	2.89611	1	0.54	5.96838e-11	13	Emb
AC149090.1	9.23977e-16	2.88486	1	0.607	1.44621e-11	13	AC149090.1
Ppa11	8.17352e-16	2.84411	1	0.42	1.27932e-11	13	Ppa1
Ermp11	5.66015e-16	2.83579	1	0.528	8.85926e-12	13	Ermp1
Tlcd41	9.03296e-34	2.82825	1	0.131	1.41384e-29	13	Tlcd4
Mpc21	1.0852e-13	2.79628	1	0.769	1.69856e-09	13	Mpc2
Cat2	5.40709e-15	2.77253	1	0.607	8.46317e-11	13	Cat
Plin21	3.33744e-16	2.76274	1	0.506	5.22376e-12	13	Plin2
Psph1	4.34797e-15	2.57483	1	0.651	6.80544e-11	13	Psph
Tecr1	1.40818e-11	2.56381	1	0.895	2.20409e-07	13	Tecr
Pank11	2.38302e-26	2.5417	1	0.211	3.72991e-22	13	Pank1
Adh11	4.58958e-28	2.45412	0.955	0.142	7.18361e-24	13	Adh1
Gk5	1.0769e-22	2.43811	1	0.26	1.68557e-18	13	Gk5
Fasn	2.54215e-11	2.42384	1	0.611	3.97897e-07	13	Fasn
Acad91	1.67364e-14	2.34232	1	0.886	2.61957e-10	13	Acad9
Hmgcr1	7.60619e-17	2.3195	1	0.411	1.19052e-12	13	Hmgcr
Cidea	1.45293e-71	2.31835	1	0.04	2.27412e-67	13	Cidea
Idh11	3.7316e-14	2.29553	1	0.482	5.8407e-10	13	Idh1
Oat1	3.02131e-17	2.28822	1	0.328	4.72896e-13	13	Oat
Atp5g31	9.59489e-14	2.26216	1	0.979	1.50179e-09	13	Atp5g3
Tmem97	8.3747e-17	2.23244	0.909	0.288	1.31081e-12	13	Tmem97
Lpcat3	8.48931e-18	2.23116	1	0.393	1.32875e-13	13	Lpcat3
Acsl52	3.597e-14	2.15422	1	0.688	5.63002e-10	13	Acsl5
Hsd17b121	1.37816e-12	2.12508	1	0.651	2.1571e-08	13	Hsd17b12
Ugt1a1	5.93879e-22	2.1086	0.909	0.181	9.2954e-18	13	Ugt1a1
Aadacl2fm2	9.75345e-99	2.09611	0.727	0.003	1.52661e-94	13	Aadacl2fm2
Fa2h	2.5702e-71	2.0891	0.727	0.013	4.02288e-67	13	Fa2h
Scp21	3.21925e-14	2.04797	1	0.944	5.03877e-10	13	Scp2
Mgll1	1.5595e-19	2.02577	1	0.291	2.44092e-15	13	Mgll
Apoe4	1.11797e-07	1.98392	1	0.967	0.00174984	13	Apoe
Abca11	4.01239e-13	1.96972	1	0.478	6.28019e-09	13	Abca1
Mc5r1	1.06244e-22	1.96688	1	0.239	1.66293e-18	13	Mc5r
Tmem1351	3.07862e-16	1.96045	0.955	0.341	4.81865e-12	13	Tmem135
Hspd11	7.85015e-13	1.94784	1	0.764	1.2287e-08	13	Hspd1
Msmo12	9.66211e-11	1.94466	1	0.537	1.51231e-06	13	Msmo1
Acaa2	2.68167e-13	1.89848	1	0.847	4.19735e-09	13	Acaa2
Ucp21	7.79699e-06	1.87544	1	0.68	0.122039	13	Ucp2
Aadac4	2.95058e-15	1.86471	0.909	0.257	4.61824e-11	13	Aadac
Dhrs7	4.68627e-12	1.86004	0.909	0.473	7.33496e-08	13	Dhrs7
Mettl91	9.74488e-14	1.83115	1	0.668	1.52527e-09	13	Mettl9
Pex3	2.36075e-13	1.71238	0.955	0.349	3.69505e-09	13	Pex3
Ldhb1	5.2697e-15	1.70545	1	0.396	8.24814e-11	13	Ldhb
Elovl3	5.52266e-89	1.69382	0.727	0.006	8.64407e-85	13	Elovl3
Apmap	8.35208e-19	1.66668	0.955	0.246	1.30727e-14	13	Apmap
Ndufab12	1.06675e-11	1.66433	1	0.798	1.66968e-07	13	Ndufab1
Cyb5b	6.76997e-12	1.65081	0.955	0.539	1.05964e-07	13	Cyb5b
Prxl2a4	6.08764e-12	1.63775	1	0.469	9.52837e-08	13	Prxl2a
Fgfbp13	2.48617e-10	1.62669	1	0.599	3.89135e-06	13	Fgfbp1
Akr1c182	5.86814e-08	1.61322	0.773	0.276	0.000918481	13	Akr1c18
Gpam1	1.98333e-16	1.57572	1	0.371	3.10431e-12	13	Gpam
Cox7b1	6.43482e-10	1.56802	1	0.955	1.00718e-05	13	Cox7b
Fdft1	2.43562e-11	1.55899	1	0.444	3.81224e-07	13	Fdft1
Sccpdh1	6.91299e-17	1.54333	0.909	0.24	1.08202e-12	13	Sccpdh
Eci21	2.56559e-17	1.52964	1	0.396	4.01567e-13	13	Eci2
Slc25a1	5.2254e-09	1.52224	0.909	0.455	8.17879e-05	13	Slc25a1
Fitm2	1.93974e-19	1.51382	1	0.312	3.03609e-15	13	Fitm2
Timm8a11	2.22853e-10	1.51259	1	0.51	3.48809e-06	13	Timm8a1
Entpd51	5.15541e-18	1.50571	0.955	0.258	8.06925e-14	13	Entpd5
Serpina3j	3.37136e-83	1.50362	0.545	0	5.27685e-79	13	Serpina3j
Cdr21	3.29236e-17	1.498	0.818	0.191	5.15321e-13	13	Cdr2
Hsdl22	6.66848e-13	1.48546	1	0.439	1.04375e-08	13	Hsdl2
Aadacl4fm4	1.15991e-90	1.47285	0.636	0.001	1.81549e-86	13	Aadacl4fm4
Serpina3b	6.84054e-43	1.46131	0.455	0.009	1.07068e-38	13	Serpina3b
Nampt2	1.20542e-18	1.46064	0.955	0.226	1.88673e-14	13	Nampt
Psap3	0.000104584	1.45926	1	0.806	1	13	Psap
Acadm	8.47787e-11	1.45768	0.955	0.628	1.32696e-06	13	Acadm
Gsta31	1.68828e-31	1.45395	0.909	0.099	2.6425e-27	13	Gsta3
Tmcc31	5.08158e-15	1.44747	1	0.423	7.95369e-11	13	Tmcc3
Decr11	3.12897e-14	1.42711	0.909	0.289	4.89746e-10	13	Decr1
Tlcd21	1.78322e-21	1.42208	1	0.249	2.7911e-17	13	Tlcd2
Dgat21	2.35248e-13	1.41377	0.955	0.458	3.68211e-09	13	Dgat2
Me14	8.96418e-11	1.40736	0.955	0.491	1.40307e-06	13	Me1
Lhpp	5.5222e-31	1.40179	0.909	0.111	8.64335e-27	13	Lhpp
mt-Cytb2	1.03628e-09	1.4008	1	0.999	1.62199e-05	13	mt-Cytb
Mpc12	2.90733e-10	1.39607	1	0.73	4.55055e-06	13	Mpc1
Hacd21	3.22931e-09	1.38572	1	0.659	5.05452e-05	13	Hacd2
Cisd11	5.88087e-15	1.37987	1	0.552	9.20474e-11	13	Cisd1
Chchd10	7.94358e-17	1.37564	1	0.393	1.24333e-12	13	Chchd10
Dipk2a2	2.59399e-12	1.36465	1	0.369	4.06011e-08	13	Dipk2a
Bex1	4.76551e-46	1.3498	0.455	0.007	7.45897e-42	13	Bex1
Fdps1	9.65584e-12	1.34848	1	0.49	1.51133e-07	13	Fdps
Ripply31	5.85591e-15	1.32641	0.818	0.19	9.16567e-11	13	Ripply3
mt-Nd13	1.37448e-07	1.32124	1	1	0.00215134	13	mt-Nd1
Pex19	2.96909e-09	1.31279	0.909	0.521	4.64723e-05	13	Pex19
Abcd32	1.31717e-07	1.31137	1	0.81	0.00206164	13	Abcd3
Mfsd2a	1.52583e-32	1.31062	0.864	0.089	2.38822e-28	13	Mfsd2a
Trp53inp21	9.39782e-06	1.3072	0.818	0.398	0.147095	13	Trp53inp2
Hacd31	1.97622e-10	1.30284	1	0.574	3.09319e-06	13	Hacd3
mt-Nd4l1	1.03568e-07	1.28126	1	0.993	0.00162105	13	mt-Nd4l
Tmem109	1.41998e-10	1.27926	1	0.625	2.22256e-06	13	Tmem109

## Sheet: Supplementary Table 3
Extended Data Table 3
Cell_Plasticity_Genes
Plau
Metap2
Tuba4a
Ccdc22
Taf13
Ap1g1
Csnk1a1
Dynlt3
Tmem50b
Eno1
Lad1
Maf
Myof
Egln3
Gja1
Sdf4
Slc7a1
Ndufa4l2
Rab3gap2
Itgb6
Stab1
Acp5
Aldoa-I
Pkm
Gapdh
Psat1
Pfkl
Arpc5
Slc7a5
St3gal2
Lrp4
Pdlim7
Arhgdia
Tpi1
Ltb4r1
P2ry4
Srfbp1
Scamp1
Gstp1
Cpne1
Pdia4
Adgrg1
Utp4
Nt5dc2
Nav1
Sema4d
Atp1a1
Myo5a
Arpc1b
Aifm1
Coro2a
Fbxw7
Lratd2
Mtss1
Snrpa1
Fscn1
Bnc1
Slc2a1
Tspo
Cotl1
Capg
Ruvbl2
Nrg1-II
Jag1
Ercc1
Nudt5
Agps
Vldlr
Ass1
Igfbp3
Col12a1
Hmmr
Pkp4
Cd44
Actn1
Ppp1cb
Eif4ebp1
Mbnl2
S100a13
Slc25a4
Trip12
Ptpn4
Svopl
Rab5c
Pskh1
Sorcs2
Olfr975
Fuca1
Shisa5
Efna3
Wnt3
S100a4
Gpi1
Gdpd2
Spon2
Fa2h
Tkt
Uqcrc1
Abcc5
Zfp268
Enox1
AA467197
Krt23
Cldn23
Sox6
Ddb1
Stox2
Miga1
Grn
Ciart
Wnt10a
Fgfr3
Ackr3
Slc6a4
Il1r2
Poll
S100b
Plod1
Cyb5r3
Cxcl14
Ggta1
Ak1
Sox15
Igfbp7
Maml2
AC168977.2
Antxr1
Ncaph2
Large1
Klrg2
Scaf1
Myo1c
Rfx7
Celsr1
Tgfbr2
Trpm4
Cbx1
Vmn2r84
Cox17
Itpr1
Dock5
Dnm3
Ap4m1
Col16a1
Icam1
Cbr2
Galntl6
Eva1c
Ptk7
Itga3
Ncor2
Prss23
Itga2
Col18a1
Tex264
Ddx39b
Bgn
Hcfc1
Aldh1l1
Slc39a10
Card10
Olfr1459
Lgr5
Psap
Lama5
Ssh2
Npepl1
Nudt14
Igfbp2
Akap1
Col7a1
Itm2c
Pask
Slx1b
Vmn2r100
Slc12a4
Prss35
Kmt2d
Olfr620
Ogfrl1
D6Wsu163e
Park7
Gm10282
Cox4i1
Trim2
Slc19a2
Dcaf12
Fat2
Rras
Znhit1
Dctpp1
Lmna
Bloc1s1
Ctcfl
Chpt1
Olfr554
Olfr729
Ddx23
Ccdc184
Prune2
Cplx2
Dock10
Itga1
Bmt2
Vmn1r13
Npffr1
Ilk
Slc6a6
Slc30a9
Cep97
Pecam1
Slc6a20b
Trpv2
Atg9a
Tnfrsf14
Prr15
Olfr1062
Iqcb1
Adam22
Igf2bp3
Olfr873
Lipe
Gnaz
Bhlhe41
Pde6a
Thg1l
Mc1r
Atg7
Nisch
Notch1
Cux2
Ssh1
Sncg
Brpf1
Vsir
Cdh6
Trpm3
Heg1
Matn2
Vmn2r74
Comt
Tbata
Dusp23
Sema3d
Ndufa11
Ptms
Fcgbp
Dsn1
Serpinb7
Prrc2c
Ddx17
Apaf1
Sh3d21
Lpp
Sin3a
Ahcyl2
Sec61a1
P4ha1
Gm4737
P4ha2
Skil
Phactr2
Tmem176b
Shmt2
Lgmn
Pafah1b3
Aprt
Aco2
Mvp
Mmp14
Mgll
Tnc
C1s1
Gaa
Cd276
Large2
Phldb2
Parm1
Lamb1
Slc2a5
Bmp1
Tmem176a
Sparc
Gramd2
Lama3
Knstrn
Met
Maip1
Dbf4
Dgcr8
Kif22
Myh9
Ppic
Gpsm2
Kif20a
Cdc20
Itga6
Gys1
Slc3a2
Fxr1
Cavin1
Bcl9
Cdk6
Flna
Tmem258
Synpo
Cavin3
Rpa1
Ier3
Ly6e
Zc3hav1
Rap2b
Ccnd1
Zfp516
Cisd3
Arhgap21
Rps6ka1
Ccdc85c
Slitrk2
Ltbp3
Fgfr2
Mmgt2
Htra1
Osbpl9
Pdlim1
Neil3
Ehd2
Olfr905
Vrk2
Cln6
Bbip1
Trim35
Crip1
Efemp1
Extl3
Pdik1l
Septin9
Ddit4
Slc1a4
Dcxr
Pacsin2
Nfyb
H2az2
Cdk16
Zfp688
Tsc22d1
Mturn
Caap1
Tgfb2
Thbs2
Ncapd2
Ppp5c
Aspm
Nol11
Tbpl1
