# Supplementary material for: Tissue memory relies on stem cell priming in distal undamaged areas
Source: Nat Cell Biol. 2023 Apr 20;25(5):740–53. doi: 10.1038/s41556-023-01120-0 (PMC10185470; doi:10.1038/s41556-023-01120-0)
Supplement: Source Data Fig. 1 — Statistical source data. [file 41556_2023_1120_MOESM4_ESM.xlsx]

## Sheet: Figure1
Fig.1e		0w										1w pw1
		Rep1	Rep2	Rep3	Rep4	Rep5	Rep6	Rep7	Rep8	Rep9		Wound1	Wound2	Wound3	Wound4	Wound5	Wound6
	1mm	0	0	0	0	0	0	0	0	0		10	3	10	6	6	6
	2mm	0	0	0	0	0	0	0	0	0		1	1	5	4	2	4
	3mm	0	0	0	0	0	0	0	0	0		1	0	3	4	1	2
	4mm	0	0	0	0	0	0	0	0	0		0	0	1	2	1	0
	5mm	0	0	0	0	0	0	0	0	0		0	0	1	2	2	0
	6mm	0	0	0	0	0	0	0	0	0		0	0	3	0	0	0
	7mm	0	0	0	0	0	0	0	0	0		0	0	1	1	0	0
		8w pw1										1w pw2
		Wound1	Wound2	Wound3	Wound4	Wound5	Wound6	Wound7	Wound8	Wound9		Wound1	Wound2	Wound3	Wound4	Wound5	Wound6
	1mm	2	3	2	3	2	1	1	0	1		9	17	16	13	13	17
	2mm	1	2	0	1	0	2	0	1	0		9	13	13	13	13	12
	3mm	0	0	0	0	0	0	0	1	0		5	10	5	6	5	11
	4mm	0	0	0	0	0	0	0	0	0		6	6	4	5	7	6
	5mm	0	0	0	0	0	0	0	0	0		8	4	4	4	5	5
	6mm	0	0	0	0	0	0	0	0	0		3	4	2	2	3	6
	7mm	0	0	0	0	0	0	0	0	0		4	4	2	0	3	2
Fig.1h		1w pw1			1w pw2_Over			1w pw2_Distal
	Wound1	0.193929		Wound1	0.341714		Wound1	0.241333
	Wound2	0.47		Wound2	0.1915		Wound2	0.1189
	Wound3	0.534357		Wound3	0.0156154		Wound3	0.402071
	Wound4	0.565571		Wound4	0.0745714		Wound4	0.167214
	Wound5	0.369					Wound5	0.035
							Wound6	0.0854286
