# Supplementary material for: Tissue memory relies on stem cell priming in distal undamaged areas
Source: Nat Cell Biol. 2023 Apr 20;25(5):740–53. doi: 10.1038/s41556-023-01120-0 (PMC10185470; doi:10.1038/s41556-023-01120-0)
Supplement: Source Data Fig. 2 — Statistical source data. [file 41556_2023_1120_MOESM5_ESM.xlsx]

## Sheet: Figure2
Fig.2b			-LOG10(pV)
	ruffle membrane (GO:0032587)		1.56896
	Golgi stack (GO:0005795)		1.74545
	filopodium (GO:0030175)		1.31387
Fig.2d		Ctrl									Distal
		Skin explant1	Skin explant2	Skin explant3	Skin explant4	Skin explant5	Skin explant6	Skin explant7	Skin explant8	Skin explant9	Skin explant10	Skin explant11	Skin explant12	Skin explant13	Skin explant14	Skin explant15	Skin explant16	Skin explant17	Skin explant18
	day 4	0.8645	0.693857	0.793	0.667143	0.658667	0.772	0.766857	0.666857	0.7186	1.08443	0.905111	1.00357	0.9656	1.1524	1.18983	0.8785	1.2865	1.07888
	day 7	1.66633	1.6274	1.859	1.40675	1.33767	1.795	1.77683	1.73386	1.7824	1.957	1.91637	2.41733	1.80238	1.847	2.06787	1.7025	1.9268	2.05583
	day 9	1.78633	2.1205	2.06375	1.8242	2.14975	1.68725	1.7266	2.0395	2.46667	1.8825	2.23729	2.39371	2.212	2.797	2.33213	2.26	2.1745	2.58443
Fig.2e		Ctrl	Distal
	Mouse1	7.329	10.1615
	Mouse2	7.571	14.227
	Mouse3	5.8465	8.997
	Mouse4	4.326	5.97
Fig.2g		-LOG10(adj.pV)
	focal adhesion	9.74812
	actin cytoskeleton	2.13272
	Glycolysis	1.73484
