# Supplementary material for: Tissue memory relies on stem cell priming in distal undamaged areas
Source: Nat Cell Biol. 2023 Apr 20;25(5):740–53. doi: 10.1038/s41556-023-01120-0 (PMC10185470; doi:10.1038/s41556-023-01120-0)
Supplement: Source Data Fig. 3 — Statistical source data. [file 41556_2023_1120_MOESM6_ESM.xlsx]

## Sheet: Figure3
Fig.3g		Lamc2	Krt5	Slc2a1	Krt14	Fam162a	Cstdc5	Mt2	Ly6a	Tgfbi	Gja1	Col17a1	Gapdh	Ldha	Prss23	S100a6	Fabp5	Pkm	Itga6	Ccnb1	Sprr2a2	Pgk1	Itgb1	Tspan3	Mt1	Itgb4	Gsto1	Sparc	Bnip3	H2az1	Col7a1	Serpinb6a	Lama3	Psat1	Cav1	Fth1	S100a10	Col18a1	Hif1a	Fgfbp1	Csta1	Col12a1	Kpna2	Hmgn2	Mmp3	Sema3c	Krt6a	Maf	Top2a
	0w	0.588	1.281	0.347	0.573	-0.48	-0.16	0.763	1.116	0.978	-0.19	0.871	0.167	-0.01	0.885	-0.49	-0.78	-0.46	0.535	0.383	-0.37	0.142	-0.29	0.618	0.975	0.109	1.012	0.491	0.317	1.118	-0.09	1.561	0.316	0.544	1.187	1.497	1.048	-0.37	0.928	0.974	-0.32	0.517	-0.53	1.563	-0.1	-0.11	-0.57	0.078	0.627
	1w pw1	2	0.8	1.8	1.3	3.2	2.6	1.8	2.1	1.6	1.8	0.4	1.3	2.2	0.2	1.6	2.3	1.2	1.4	1	1.8	2.5	1.7	1.3	1.4	0.2	1.7	0.8	2.1	1	0	2.2	1.2	0.8	0.8	1.1	1.7	0.3	1.8	1.7	2.8	0.9	1.1	0.8	2.7	1.1	2.1	1.2	0.8
	8w pw1	1.2	1.8	0.8	1.3	0.9	0.5	1.1	1.3	1.3	1.2	1.6	0.7	0.7	1.1	0.5	-0.5	0.9	1.7	0.8	0	0.3	0.7	1	0.6	1.2	0.6	1.8	0.3	0.5	2	0.6	1.3	1.9	0.5	1.1	0.6	1	0.6	0.8	0.1	0.8	0.3	0.3	0.5	1.2	0.9	1.4	0.6
	1w pw2	2.2	1.6	3.1	1.5	1.8	1.6	2	1.5	2	2	1.3	2.4	1.9	2	1.9	1.3	2.6	1.1	2	2.2	1.8	1.7	1.3	1.8	2.1	1.6	1.9	1.5	1.2	2.5	1.2	1.6	0.9	1	1.1	1.5	2.9	1.1	1	1.3	1.6	0.9	1.1	0.9	0.7	1	0.5	1
Fig.3h		Wb	Distal	Ctrl
	Mouse1	10.6157	3.41628	1.43835
	Mouse2	4.92859	2.58293	1.14742
	Mouse3	4.1553	3.63649	1.32793
Fig.3i		Cell1	Cell2	Cell3	Cell4	Cell5	Cell6	Cell7	Cell8	Cell9	Cell10	Cell11	Cell12	Cell13	Cell14	Cell15	Cell16	Cell17	Cell18	Cell19	Cell20	Cell21	Cell22	Cell23	Cell24	Cell25	Cell26	Cell27	Cell28	Cell29	Cell30	Cell31	Cell32	Cell33	Cell34	Cell35	Cell36	Cell37	Cell38	Cell39	Cell40	Cell41	Cell42
	Wb	0.11424	-0.0803	0.19815	-0.0928	0.48489	0.91431	0.90484	0.00544	0.23622	1.10379	0.1158	0.69111	0.37345	0.34524	0.74	0.15305	0.10312	0.20207	0.27332	0.85737	0.07683	-0.0358	-0.1909	0.2252	0.0831	0.0923	-0.0107	0.24201	1.20723	0.09222	0.46138	0.11127	0.25387	0.4115	1.57337	0.24304	0.20006	0.64143	0.23655	0.34454	0.86272	0.21494
		Cell1	Cell2	Cell3	Cell4	Cell5	Cell6	Cell7	Cell8	Cell9	Cell10	Cell11	Cell12	Cell13	Cell14	Cell15	Cell16	Cell17	Cell18	Cell19	Cell20	Cell21	Cell22	Cell23	Cell24	Cell25	Cell26	Cell27	Cell28	Cell29	Cell30	Cell31	Cell32	Cell33	Cell34	Cell35	Cell36	Cell37	Cell38	Cell39	Cell40	Cell41	Cell42	Cell43	Cell44	Cell45	Cell46	Cell47	Cell48
	Distal	0.03414	-0.1512	0.36768	0.18431	0.11541	0.11249	-0.3058	-0.0834	0.61797	0.46415	0.76726	-0.0229	-0.2436	-0.0883	0.56008	-0.0222	-0.02	0.47384	-0.1217	0.14475	-0.0959	-0.001	-0.2664	-0.276	-0.0498	0.54851	-0.2807	0.80635	0.02922	0.4692	0.27701	0.04728	0.37325	-0.2359	0.51123	0.2553	0.22405	0.22344	-0.0977	0.12695	0.57465	0.24246	0.13658	0.22037	0.06888	-0.117	-0.0683	-0.1336
		Cell1	Cell2	Cell3	Cell4	Cell5	Cell6	Cell7	Cell8	Cell9	Cell10	Cell11	Cell12	Cell13	Cell14	Cell15	Cell16	Cell17	Cell18	Cell19	Cell20	Cell21	Cell22	Cell23	Cell24	Cell25	Cell26	Cell27	Cell28	Cell29	Cell30	Cell31	Cell32	Cell33	Cell34	Cell35	Cell36	Cell37	Cell38	Cell39	Cell40	Cell41	Cell42	Cell43	Cell44	Cell45	Cell46	Cell47	Cell48
	Ctrl	-0.3756	-0.0861	-0.1753	-0.1717	-0.2872	-0.2596	-0.0707	-0.3793	-0.4558	0.03214	-0.1797	0.43209	-0.4204	-0.1672	-0.1939	-0.235	-0.4022	-0.3295	-0.1255	-0.3416	0.32693	-0.2088	-0.0494	-0.5556	0.57061	0.35389	-0.1667	-0.1403	-0.4082	-0.3031	0.07592	-0.1438	-0.0349	-0.1684	-0.1124	0.72648	-0.1163	0.15668	0.46173	-0.0903	0.03613	-0.2364	-0.0653	-0.1109	0.10646	-0.0469	-0.2106	-0.0353
[truncated: 52 more columns]
