# Supplementary material for: Tissue memory relies on stem cell priming in distal undamaged areas
Source: Nat Cell Biol. 2023 Apr 20;25(5):740–53. doi: 10.1038/s41556-023-01120-0 (PMC10185470; doi:10.1038/s41556-023-01120-0)
Supplement: Source Data Fig. 4 — Statistical source data. [file 41556_2023_1120_MOESM7_ESM.xlsx]

## Sheet: Figure4
Fig.4b		-log10(adj.pv)
	Epithelial Mesenchymal Transition	9.61381
	extracellular matrix organization (GO:0030198)	6.5195
	focal adhesion (GO:0005925)	6.58604
	Hypoxia	10.1942
	Glycolysis	6.50035
	mTORC1 Signaling	5.86675
	actin cytoskeleton (GO:0015629)	1.77318
	Mitotic Spindle	1.56415
Fig.4d		0w	1w pw1	Wb_8w pw1	Distal1_8w pw1	Distal2_8w pw1	1w pw2
	Mouse1	0.372226	-0.264319	-0.668716	-0.897609	-0.322705	-0.630177
	Mouse2	0.0922746	-1.478	-0.757521	-0.60351	-0.362017	-0.826406
	Mouse3	0.223289	-0.690427	-0.467616	-0.620398	-0.014658	-0.926528
Fig.4e			Cell1	Cell2	Cell3	Cell4	Cell5	Cell6	Cell7	Cell8	Cell9	Cell10	Cell11	Cell12	Cell13	Cell14	Cell15	Cell16	Cell17	Cell18	Cell19	Cell20	Cell21	Cell22	Cell23	Cell24	Cell25	Cell26	Cell27	Cell28	Cell29	Cell30	Cell31	Cell32	Cell33	Cell34	Cell35	Cell36	Cell37	Cell38	Cell39	Cell40	Cell41	Cell42	Cell43	Cell44	Cell45	Cell46	Cell47
	Cluster11	0w	0	0.0550431	0.0649112	1.16487	0.13253	0.223029	0	0.414542	0.163966	0.902411	0	0.014255	0	0.0826313	0.357624	0
		1w pw1
		8w pw1	1.68438	0.650696	0	0	0	0	0.0863073	0.374888	1.65167	0
		1w pw2
	Cluster7	0w	1.3454	0	0	0.669189
		1w pw1	1.07047	0.628604	1.30169	3.86722	1.60358	0.427127	1.17414	1.54127	1.86126	1.15426	0.619696	1.10458	0.57631
		8w pw1	1.28416	1.27091	0	1.15368	0	0.763537	0.421918	0.175542	1.63915	1.14819	0	0.909446	2.0689	0.396974	1.2601	0	0.155414	0.750375	0.563922	1.43676	1.88959	1.55213	0	0.0806062	0.580772	0.630352
		1w pw2	2.9813	2.8805	1.62014	4.73438	1.99655	1.05079	2.68502	1.2974	3.12277	0.690244	1.79086	0.111429	1.92885
	Cluster0	0w	0	0
		1w pw1	0.40685	0.186923	0.492042	0.586339	0.785415	0	0	0	1.2683	0.114655	0.473327	0.220266	0.726431	1.07365	0.36309	0.0131464	0.304982	0	0	0.474288	0.577417	0	0	0	0.627707	0.216748	0.0521258	0.289466	1.20926	1.33817	1.1574	0	0.143172	0.112626	0.0365601	0.156127	0	0
		8w pw1	0.753062	0.99514	0	0.305368	0.430527	0	0	0.0539709
		1w pw2	0.22122	1.41369	0	1.7794	0.109774	0.593132	1.90522	0.988912	0	1.17478	0	0.478711	0.114079	0	0.76649	0.359887	0	0.12053	0	2.70771	0	0.191993
	Cluster12	0w	0
		1w pw1	0	0.144501	0.628454	0	0.172276	0	0	0	0	0	0	0.346727	0.31578
		8w pw1	0
		1w pw2	0	0.28573	0	0	0	0	0	0	0.163346	0.0808119	0
	all but Cl.11,7,0,12	0w	0	0	0.661267	0.0688546	0	0	0	0	0	0.661267	0.0688546	0	0	0	0	0	0	0.280384	0.0152089	0	0	0.115567	0	0	0	0	0	0.117134	0	0	0	0	0.425595	0	0	1.24327	0	0	0	0.144659	0	0	0	0	0.478085	0.196122	1.16323
		1w pw1	0	0.315905	0	0	0	0	0.399664	0	0	0.153162	0.091922	0	0.412255	0	0.538135	0.721348	0	0	0.498582	0	0.0243215	0	0	0	0.320328	0	0	0.315905	0	0	0	0	0.399664	0	0	0.153162	0.091922	0	0.412255	0	0.538135	0.721348	0	0	0.498582	0	0.0243215
		8w pw1	1.03035	0	0.387682	0.0969093	0	0	1.03035	0	0.387682	0.0969093	0	0	0.309375	0	0	0	0	0.0562404	0	0.299807	0	0	0	0	0.245741	0	0	0	0	0	0	1.07185	0	0	0	0	0	0	0	0.92263	0.653731	0	2.10786	0	0	0.417996	0.582214
		1w pw2	0.262571	1.78982	1.33773	0	1.07136	0.835556	0	0	0	0.606448	0	0.0512042	0.532696	0.0908461	0.187571	1.23212	0.393253	0	1.28501	0	0	0	0	0	0.246428	0	0	0	0.0857398	0	0.262571	1.78982	1.33773	0	1.07136	0.835556	0	0	0	0.606448	0	0.0512042	0.532696	0.0908461	0.187571	1.23212	0.393253
Fig.4f		Wb			Distal			Ctrl
	Mouse1	9.71977		Mouse1	5.48642		Mouse1	1
	Mouse2	7.05938		Mouse2	0.71338		Mouse2	0.883184
	Mouse3	5.11123		Mouse3	9.06857		Mouse3	0.867733
	Mouse4	18.4362
	Mouse5	11.6176
Fig.4g		Glut1-	Glut1+
	Mouse1	21.6352	30.8325
	Mouse2	17.3214	41.8623
	Mouse3	20.0291	42.2064
[truncated: 116 more columns]
