# Supplementary material for: Tissue memory relies on stem cell priming in distal undamaged areas
Source: Nat Cell Biol. 2023 Apr 20;25(5):740–53. doi: 10.1038/s41556-023-01120-0 (PMC10185470; doi:10.1038/s41556-023-01120-0)
Supplement: Source Data Fig. 5 — Statistical source data. [file 41556_2023_1120_MOESM8_ESM.xlsx]

## Sheet: Figure5
Fig.5e		1w pw1		8w pw1		1w pw2
	GO	number of genes	-log10(adj.pv)	number of genes	-log10(adj.pv)	number of genes	-log10(adj.pv)
	extracellular matrix organization (GO:0030198)	196	2.02369	92	3.89757	164	2.41905
	regulation of cell migration (GO:0030334)	293	8.53033	114	3.33639	251	9.3961
	focal adhesion (GO:0005925)	277	8.52158	108	3.45186	237	9.48004
	actin cytoskeleton (GO:0015629)	224	6.36835	83	1.64061	184	5.1414
	Epithelial Mesenchymal Transition	132	2.65599	66	5.09318	119	4.85232
	Hypoxia	145	5.95546	58	3.00524	127	7.09431
	mTORC1 Signaling	130	2.32433	58	3.00524	109	2.61568
	Glycolysis	132	2.65599	55	2.41461	103	1.65786
	Mitotic Spindle	145	6.05443	43	0.66558	121	5.5761
Fig.5i		-log10(Adj.pV)
	regulation of cell migration (GO:0030334)	2.45344
	regulation of epithelial to mesenchymal transition (GO:0010717)	2.03847
	positive regulation of epithelial cell migration (GO:0010634)	3.27572
	Hypoxia	1.50379
