# Supplementary material for: Tissue memory relies on stem cell priming in distal undamaged areas
Source: Nat Cell Biol. 2023 Apr 20;25(5):740–53. doi: 10.1038/s41556-023-01120-0 (PMC10185470; doi:10.1038/s41556-023-01120-0)
Supplement: Source Data Fig. 6 — Statistical source data. [file 41556_2023_1120_MOESM9_ESM.xlsx]

## Sheet: Figure6
Fig.6c		1w pw1 (40)	1w pw2 (40)	1w pw1	1w pw2
	Wound1	0.467214	0.441429	0.484286	0.208714
	Wound2	0.479154	0.0958571	0.517714	0.436357
	Wound3	0.548071	0.404286	0.156	0.319
	Wound4	0.513214	0.221357	0.474571	0.382
	Wound5	0.423	0.361286	0.193929	0.0840714
	Wound6	0.500929	0.0167857	0.47	0.105
	Wound7		0.1595	0.534357	0.0881429
	Wound8		0.380286	0.565571	0.338
	Wound9			0.369	0.0835
	Wound10			0.470214	0.557
	Wound11			0.493286	0.0645714
	Wound12			0.48	0.475214
	Wound13			0.575714	0.114786
	Wound14				0.393857
Fig.6d		1w pw1(40)	1w pw1(40)	1w pw1(40)	1w pw1(40)	1w pw1(40)	1w pw1(40)		1w pw2(40)	1w pw2(40)	1w pw2(40)	1w pw2(40)	1w pw2(40)	1w pw2(40)	1w pw2(40)
		Wound1	Wound2	Wound3	Wound4	Wound5	Wound6		Wound1	Wound2	Wound3	Wound4	Wound5	Wound6	Wound7
	1mm	6	4	3	3	3	2		10	5	11	6	6	11	5
	2mm	4	3	2	2	3	1		5	4	7	6	5	7	3
	3mm	3	1	3	2	1	2		4	4	6	4	6	5	1
	4mm	2	2	2	0	0	1		2	3	4	2	3	5	2
	5mm	2	1	0	0	0	0		2	0	2	2	1	2	0
	6mm	1	0	0	0	0	0		0	0	1	0	0	0	0
	8mm	0	0	0	0	0	0		0	0	1	0	0	0	0
Fig.6h		40w pw1/40w					8w pw1/0w
		Cl6	Cl7	Cl8			Cl6	Cl7	Cl8
	Batch1	-0.625738	0.813595	-0.102859		Batch1	-0.225309	1.23408	-0.243038
	Batch2	-0.448896	0.528828	-0.492361		Batch2	-0.208061	0.682795	-0.22925
Fig.6i		Glycolysis		Hypoxia		Oxydative Phosphorylation		mTORC1 signaling		Actin cytoskeleton		EMT		Focal Adhesion		ECM organization
		40w	40w pw1	40w	40w pw1	40w	40w pw1	40w	40w pw1	40w	40w pw1	40w	40w pw1	40w	40w pw1	40w	40w pw1
	Cell1	0.3018	0.752092	-0.129216	1.38965	0.229635	1.30777	0.125374	0.464714	-0.0639126	0.544308	-0.113806	0.374409	-0.104148	0.24358	-0.203181	1.08456
	Cell2	0.162017	1.02035	0.132488	1.70922	0.0660492	1.91937	-0.0915753	0.540767	0.37035	0.472861	-0.220066	0.618049	-0.259148	-0.2573	-0.0987089	0.825368
	Cell3	0.2272	0.816348	-0.398173	1.46349	-0.873258	1.44629	-0.302001	0.765064	-0.149506	0.862972	-0.0541056	0.446565	-0.15604	0.363184	-0.179626	0.658817
	Cell4	0.187376	1.28236	0.24924	0.906284	1.60681	0.0115911	0.0969054	0.158414	0.152619	0.677078	-0.0024923	0.542568	-0.151307	0.833277	-0.25034	1.00152
	Cell5	1.19037	0.271743	1.28564	0.770401	1.21041	-0.561278	0.522506	0.136602	0.229378	0.670259	1.51948	0.385214	0.0516906	0.351277	0.82321	-0.48688
	Cell6	0.222254	0.777006	-0.0981962	0.955779	0.324078	1.78919	0.144142	0.451283	0.155944	0.470569	0.206341	0.192741	0.0423863	0.220091	0.0315386	0.763667
	Cell7	0.0610128	0.675883	-0.0605518	0.980271	-0.355574	0.917954	-0.089848	0.192527	0.0168295	0.969799	-0.0089294	0.52983	-0.125022	0.654798	-0.376253	0.873086
	Cell8	0.251695	1.00923	-0.409056	1.21943	0.312611	0.888711	-0.242547	0.136325	0.531504	0.29246	0.491402	0.52712	0.400292	0.158782	0.131369	0.905332
	Cell9	0.649845	1.20681	0.108058	1.71348	1.18102	1.02041	0.0460499	0.597124	0.021466	0.412046	0.324797	0.769023	-0.273934	0.156235	0.357424	1.52049
	Cell10	-0.0265956	1.04297	-0.0932665	1.09403	-0.262992	1.37411	0.133446	0.249014	-0.233912	0.767477	0.272459	0.875446	-0.196985	0.741247	-0.225831	1.26052
	Cell11		0.842465		0.906335		0.689547		0.316208		0.493906		0.346341		0.892069		0.565131
	Cell12		0.677518		0.25241		1.33341		0.259211		-0.0326902		-0.582322		-0.0252663		-0.582919
	Cell13		1.13425		1.0201		0.334467		0.427049		0.204189		0.559985		0.049758		1.13569
	Cell14		0.756477		1.14771		1.05603		0.453051		0.208472		0.538505		-0.226421		0.837391
	Cell15		0.905763		0.895684		0.583225		0.0222316		0.460491		0.263136		0.867168		1.01329
	Cell16		1.12164		1.14942		1.8234		0.697513		0.355716		0.280929		-0.301493		0.534234
	Cell17		1.08665		1.38281		1.41496		0.222345		1.05195		0.712919		0.678271		1.00239
	Cell18		0.214013		-0.240041		-0.482997		-0.131101		0.164981		0.143577		-0.040808		0.107607
	Cell19		0.0588043		0.3194		-0.417321		-0.215204		-0.245845		-0.0181471		0.0812466		0.185131
	Cell20		0.0116744		0.0311462		0.530779		-0.212184		-0.2678		0.37341		0.0989889		0.623015
	Cell21		-0.168622		-0.214408		-0.151431		-0.0689322		-0.296822		0.243195		0.0491231		0.224896
	Cell22		-0.176312		0.107297		-0.388951		0.273665		-0.106103		0.209525		0.277388		0.507389
	Cell23		0.092584		0.0346492		-0.511162		0.0295427		-0.0575159		0.660213		0.525378		1.15075
	Cell24		-0.0381318		0.0855225		-0.080424		-0.0789802		0.082223		0.1578		-0.242679		0.201559
	Cell25		0.507022		0.724958		1.32341		0.150769		0.378375		0.554059		0.182908		0.746022
	Cell26		-0.411344		0.200446		1.04414		0.0778687		-0.184527		0.149535		0.439414		0.800794
	Cell27		0.0308352		0.360347		0.24163		0.380758		-0.113803		0.291665		-0.0176821		0.445156
	Cell28		0.352084		0.0338741		-0.0375675		0.195336		-0.259113		-0.293778		-0.241403		-0.553005
	Cell29		-0.408698		-0.322203		-0.0462804		-0.0066019		-0.455423		0.0890259		0.295566		0.448258
	Cell30		-0.125186		-0.0579081		0.570166		-0.197591		0.137962		0.153928		0.168682		0.450819
	Cell31		-0.0988451		-0.441467		-0.275096		0.0850188		-0.0661245		-0.0285593		0.123817		0.206758
	Cell32		1.11432		0.469031		0.515055		0.211208		-0.158913		0.383001		-0.205792		0.354391
Fig.6j		40w	40w pw1_Distal
	Wound1	0.395501	0.0507808
	Wound2	0.120121	0.24777
	Wound3	0.336892	-0.548177
	Wound4	0.446614	-0.415508
	Wound5	0.229921	-0.128599
	Wound6	0.435843	-0.40248
	Wound7	0.296875	0.0850811
	Wound8	0.335158	-0.320168
	Wound9	0.626416	-0.027468
	Wound10		-0.303076
	Wound11		0.0202794
	Wound12		0.158928
	Wound13		-0.179566
	Wound14		-0.433392
	Wound15		0.0860792
	Wound16		0.130149
Fig.6k		40w	40w pw1_Distal
	Wound1	0.25	2
	Wound2	0.333333	1.66667
	Wound3	0.333333	2.33333
	Wound4	0	2.5
	Wound5	0.25	3.66667
	Wound6	1	1.66667
	Wound7		1.33333
	Wound8		2.66667
	Wound9		0.333333
	Wound10		3.66667
Fig.6m		40w	40w pw1_Distal
	Wound1	0.0928241	0.200359
	Wound2	0.0793607	0.214904
	Wound3	0.0687191	0.11543
	Wound4	0.0876085	0.11823
	Wound5		0.317536
