# Supplementary material for: Tissue memory relies on stem cell priming in distal undamaged areas
Source: Nat Cell Biol. 2023 Apr 20;25(5):740–53. doi: 10.1038/s41556-023-01120-0 (PMC10185470; doi:10.1038/s41556-023-01120-0)
Supplement: Source Data Fig. 7 — Statistical source data. [file 41556_2023_1120_MOESM10_ESM.xlsx]

## Sheet: Figure7
Fig.7j			-log10(adj.pv)
	Epithelial Mesenchymal Transition		2.77
	Focal adhesion		1.38989
	regulation of cell migration (GO:0030334)		2.95304
	positive regulation of epithelial cell migration (GO:0010634)		1.57518
Fig.7m		Vehicle	PRT4165
	Skin explant1	0.5868	0.683333
	Skin explant2	0.4678	0.824143
	Skin explant3	0.582167	0.601143
	Skin explant4	0.24975	0.423714
	Skin explant5	0.414909	0.999
	Skin explant6	0.396286	0.5892
	Skin explant7	0.497167	0.5756
	Skin explant8	0.4646	0.825
	Skin explant9	0.484	0.744182
	Skin explant10	0.589667	0.616714
Fig.7n		Vehicle	PRT4165
	Mouse1	0.0187022	0.0686975
	Mouse2	0.0101175	0.167481
	Mouse3	0.0228087	0.1342
	Mouse4	0.0223825	0.0644166
	Mouse5	0.0333258	0.069768
	Mouse6	0.0757713	0.0234665
