# Supplementary material for: Tissue memory relies on stem cell priming in distal undamaged areas
Source: Nat Cell Biol. 2023 Apr 20;25(5):740–53. doi: 10.1038/s41556-023-01120-0 (PMC10185470; doi:10.1038/s41556-023-01120-0)
Supplement: Source Data Fig. 8 — Statistical source data. [file 41556_2023_1120_MOESM11_ESM.xlsx]

## Sheet: Figure8
Fig.8a		TS	Wd	Wd&TS
				0mm	2mm	4mm	6mm	8mm
	Mouse1	0	0	100	50	50	25	0
	Mouse2	0	0	100	41.6667	33.3333	100	0
	Mouse3	0	0	100	41.6667	0	0	0
	Mouse4	0	0	100	100	83.3333	66.6667	20
	Mouse5	0	0	100	41.6667	66.6667	33.3333	40
	Mouse6			100	55.5556	100	0
	Mouse7			100	41.6667	33.3333	50
	Mouse8			100	66.6667	28.5714	16.6667
	Mouse9			100	58.3333	50	0
	Mouse10			100	11.1111	50	50
	Mouse11			100	50	33.3333	0
	Mouse12			100	22.2222	16.6667	66.6667
	Mouse13			100	66.6667	100
	Mouse14			100	88.8889	50
	Mouse15			100	62.5	16.6667
	Mouse16			100	75	33.3333
	Mouse17			100	50	50
	Mouse18			100	54.5455	50
	Mouse19			100	55.5556	50
	Mouse20			100	25
	Mouse21			100	44.4444
	Mouse22				50
Fig.8b		H2AK119ub					gamma-H2AX
		Wb	Distal	Ctrl			Wb	Distal	Ctrl
	Mouse1	13.79	12.21	35.52		Mouse1	7.18	10.42	0.1
	Mouse2	6.72	10.56	30.62		Mouse2	7.18	1.91	0.26
	Mouse3	17.45	24.14	25.54		Mouse3	7.59	10.38	0.82
	Mouse4	22.17	16.2	28.86		Mouse4	3.93	9.18	0.69
	Mouse5	13.13	12.14	30.18		Mouse5	3.33	4.99
	Mouse6	19.43	12.74			Mouse6		6.21
Fig.8g		-log10(Adj.pV)
	Epithelial Mesenchymal Transition	2.91281
	Hypoxia	7.79102
	Glycolysis	2.3329
	actin cytoskeleton (GO:0015629)	3.33442
	focal adhesion (GO:0005925)	4.81135
Fig.8i		TS	Distal _Wd&TS	Ctrl_Wd&TS
	Rep1	0	9	2
	Rep2	1	4	2
	Rep3	0	8	1
	Rep4	0	3	0
	Rep5	0	4	0
	Rep6		4	0
	Rep7		3	0
	Rep8		4	0
	Rep9		2	0
Fig.8j		Distal _Wd&TS	Ctrl_Wd&TS
	Rep1	2.80846	15.0034
	Rep2	6.88934	15.2439
	Rep3	5.64268	35.6816
	Rep4		21.4067
	Rep5		34.8148
Fig.8l		Distal _Wd&TS	Ctrl_Wd&TS
	Rep1	1.49283	0.543058
	Rep2	1.98479	0.352577
	Rep3	0.818059	0.748849
	Rep4	0.869679	0.667615
	Rep5	0.330823	0.521758
	Rep6	1.16268	0.77913
	Rep7	2.56615	1.04872
	Rep8	1.67519	0.411638
Fig.8m			Vehicle	PRT4165
	week	0	100	100
		4	100	100
		8	100	100
		10	100	25
		14	100	0
		15	0	0
