# Supplementary material for: Tissue memory relies on stem cell priming in distal undamaged areas
Source: Nat Cell Biol. 2023 Apr 20;25(5):740–53. doi: 10.1038/s41556-023-01120-0 (PMC10185470; doi:10.1038/s41556-023-01120-0)
Supplement: Source Data Extended Data Fig./Table 1 — Statistical source data. [file 41556_2023_1120_MOESM12_ESM.xlsx]

## Sheet: Ext.Data.Fig.1
Ext.Data.Fig.1b			Lrig1	Gata6	Lgr5
		Mouse1	17.3	1.8	0.6
		Mouse2	30	2.5	1.4
		Mouse3	30	2.3	1
		Mouse4	20	8
Ext.Data.Fig.1c			Tail				Back
			X	Y			X	Y
			1w pw1				1d pw1
		Mouse1	109.541	97.6499		Mouse1	125.94	98.3
		Mouse2	98.2771	86.1048		Mouse2	103.42	75.26
		Mouse3	98.8236	86.5389		Mouse3	117.58	97.96
		Mouse4	93.2899	83.8544		Mouse4	98	78.38
			2w pw1			Mouse5	82.44	76.78
		Mouse1	100.885	90.2192		Mouse6	105.16	88.12
		Mouse2	65.0636	76.6881			3d pw1
		Mouse3	90.0683	82.4098		Mouse1	74.42	63.42
			4w pw1			Mouse2	60.6	30.32
		Mouse1	59.8239	83.6404		Mouse3	66.4	46.48
		Mouse2	77.5605	65.0451		Mouse4	63.08	59.74
		Mouse3	82.4613	73.4876		Mouse5	65.72	58.92
		Mouse4	84.0072	77.9737		Mouse6	64.42	27.24
			8w pw1				1w pw1
		Mouse1	68.4769	74.6712		Mouse1	64.72	35.08
		Mouse2	82.0572	69.0221		Mouse2	72.86	45.88
		Mouse3	89.3778	77.8279			0w
		Mouse4	82.1226	75.1422		Mouse1	100	100
			0w
		Mouse1	100	100
Ext.Data.Fig.1e			Wound1	Wound2	Wound3	Wound4	Wound5	Wound6	Wound7	Wound8	Wound9	Wound10	Wound11	Wound12	Wound13	Wound14	Wound15	Wound16	Wound17	Wound18	Wound19	Wound20	Wound21	Wound22	Wound23	Wound24	Wound25	Wound26	Wound27	Wound28	Wound29	Wound30	Wound31	Wound32	Wound33	Wound34	Wound35	Wound36	Wound37
		1w pw1	46.7	83.3	50	21.6549	28.0569	48.9471	65.2	45	40.9	42.9	40.4405	12.295	33.3026	100	14.7801	15.654	31.0158	33.4864	15.6623
		2w pw1	100	100	100	100	100	100	100	100	100	100	90.4387	84.6986	100	100	100	100	100	67.4502	100	100	69.305	100	100	75.0814	78.3069	100	100	100	100	89.7125	78.7909	78.5825	64.5276	100	100	100	80.7985
		1w pw2	100	100	100	57.9	100	100	69.4	47.7628	66.039	38	100	100	100	100	100	100	100	100	100	100	100	100	100	65	100	65	100	35	100	100	100	100	100	100	59.5681	100	52.2284
Ext.Data.Fig.1h				Telogen					Early anagen					Late anagen
				Wound1	Wound2	Wound3	Wound4	Wound5	Wound1	Wound2	Wound3	Wound4	Wound5	Wound1	Wound2	Wound3	Wound4	Wound5
		0w	-	71.579	87.7358	84.3137	90.1786		12.6316	9.43396	4.90196	5.35714		15.7895	2.83019	10.7843	4.46429
		1w pw1	A	74.2424	84.4444	38	13.8462	82.5581	18.1818	15.5556	52	30.7692	17.4419	7.57576	0	10	55.3846	0
			B	63.9344	90.5263	15.7895	16.9231	91.7647	26.2295	8.42105	57.8947	64.6154	8.23529	9.83606	1.05263	26.3158	18.4615	0
			CD	26.0274	96.3636	41.4634	41.6667	82.5581	32.8767	2.72727	31.7073	50	15.1163	41.0959	0.909091	26.8293	8.33333	2.32558
		8w pw1	A	89.4737	91.7808	84.4156	90.5882	89.2857	7.89474	6.84931	10.3896	8.23529	9.52381	2.63158	1.36986	5.1948	1.17647	1.19048
			B	73.1707	80.3922	75.2475	86.5385	88.3929	13.4146	19.6078	16.8317	7.69231	5.35714	13.4146	0	7.92079	5.76923	6.25
			CD	74.3902	90.4762	80.8081	88.3929	94.7917	10.9756	9.52381	10.101	8.03571	5.20833	14.6341	0	9.09091	3.57143	0
		1w pw2	A	61.5385	67.7419	78.0488	77.1429	73.2558	33.3333	30.6452	18.2927	21.4286	24.4186	5.12821	1.6129	3.65854	1.42857	2.32558
			B	75.7282	78.75	83.3333	85.2941	80.7339	19.4175	11.25	12.2222	13.7255	19.2661	4.85437	10	4.44444	0.980392	0
			CD	77.451	82.6531	91.5094	82.7273	88.4615	13.7255	8.16327	8.49057	14.5455	7.69231	8.82353	9.18367	0	2.72727	3.84615
		2w pw1	A	57.8125	42.1053	67.4419			21.875	7.89474	6.97674			20.3125	50	25.5814
			B	84.6154	77.1739	82.9268			9.89011	2.17391	3.65854			5.49451	20.6522	13.4146
			CD	82.3529	76.4045	58.0645			15.2941	13.4831	14.5161			2.35294	10.1124	27.4194
		4w pw1	A	60	70.7317	67.5676			2.85714	4.87805	6.75676			37.1429	24.3902	25.6757
			B	96.8085	76.8293	85.567			2.12766	10.9756	9.27835			1.06383	12.1951	5.15464
			CD	91.0112	84.5238	88.421			8.98876	11.9048	7.36842			0	3.57143	4.21053
Ext.Data.Fig.1j			1w pw1				8w pw1				1w pw2
			A	B	C	D	A	B	C	D	A	B	C	D
		Wound1	2.98785	0.843499	0.852241	0.782439	2.04442	0.884256	1.01306	0.895791	2.90384	0.889439	0.994503	1.01409
		Wound2	3.85172	0.818865	0.821639	1.0604	1.67821	0.962592	0.983195	0.984404	2.23773	0.787091	0.78741	0.769691
		Wound3	1.87893	0.772026	1.08761	0.959325	1.41119	0.937766	1.02663	0.845613	1.94933	0.912574	1.10976	1.04787
		Wound4	1.6319	0.752501			1.36603	0.688249			1.93898	0.758786
Ext.Data.Fig.1k			0w	1w pw1			8w pw1			1w pw2
			-	A	B	C	A	B	C	A	B	C
		Wound1	223.752	291.303	198.66	217.155	289.889	222.842	225.004	362.395	233.977	217.593
		Wound2	246.198	253.299	189.863	131.029	220.742	215.389	224.506	317.811	246.191	239.545
		Wound3	227.427	322.613	209.688	165.774	285.71	210.513	193.488	291.65	286.898	220.561
Ext.Data.Fig.1n			0w	1w pw1_wb	1w pw1_0-5	8w pw1_wb	8w pw1_0-5	1w pw2_wb	1w pw2_0-5
		Mouse1	4.67	11.5	6.17	5.05	3.6	27.6	4.45
		Mouse2	2.27	16.6	4.52	2.8	1.8	8	6.8
		Mouse3	1.21	14.9	5.75	2.9	4.3	18	5.94
		Mouse4	2.82
		Mouse5	1.88
Ext.Data.Fig.1p		Macrophages
			0w	1w pw1_wb	1w pw1_0-5	8w pw1_wb	8w pw1_0-5	1w pw2_wb	1w pw2_0-5
		Mouse1	0.57	6.67	0.2	1.71	2.11	12	0.15
		Mouse2	0.37	6.33	0.95	0.33	0.41	4.93	0.54
		Mouse3	0.22	4.85	1.87	0.26	0.37	7.27	1.78
		Mouse4	0.8
		Mouse5	0.065
		M1
			0w	1w pw1_wb	1w pw1_0-5	8w pw1_wb	8w pw1_0-5	1w pw2_wb	1w pw2_0-5
		Mouse1	0.089	0.75	0.077	0.27	0.52	1.94	0.038
		Mouse2	0.13	0.96	0.36	0.15	0.11	0.7	0.17
		Mouse3	0.088	0.84	0.48	0.091	0.051	1.4	0.4
		Mouse4	0.29
		Mouse5	0.038
		M2
			0w	1w pw1_wb	1w pw1_0-5	8w pw1_wb	8w pw1_0-5	1w pw2_wb	1w pw2_0-5
		Mouse1	0.23	2.28	0.072	0.43	0.45	2.27	0.075
		Mouse2	0.16	2.17	0.17	0.1	0.21	1.01	0.24
		Mouse3	0.069	1.77	0.44	0.11	0.25	1.39	0.48
		Mouse4	0.15
		Mouse5	0.00545
		M0
			0w	1w pw1_wb	1w pw1_0-5	8w pw1_wb	8w pw1_0-5	1w pw2_wb	1w pw2_0-5
		Mouse1	0.14	3.13	0.00512	0.82	0.96	7.22	0.025
		Mouse2	0.043	2.73	0.12	0.00574	0.043	3.12	0.11
		Mouse3	0.018	1.69	0.69	0.012	0.027	4.23	0.81
		Mouse4	0.085
		Mouse5	0
Ext.Data.Fig.1s			0w	1w pw1_wb	1w pw1_0-5	8w pw1_wb	8w pw1_0-5	1w pw2_wb	1w pw2_0-5
		Mouse1	0.139736	4.0373	0.496838	0.176991	0.0129131	3.65745	0.0806235
		Mouse1	0.408	6.56	0.8337	0.014	0.68	2.73	0.97
		Mouse1	0.8388	9.189	0.97	0.153	0.324813	5.99	0.1989
Ext.Data.Fig.1u			0w	1w pw1_wb	1w pw1_0-5	8w pw1_wb	8w pw1_0-5	1w pw2_wb	1w pw2_0-5
		Mouse1	1.59	8.02	1.78	1.67	1.33	17.1	1.06
		Mouse2	1.15	7.42	3.45	1.04	1.18	14.6	1.73
		Mouse3	0.9	12.3	2.58	1.73	2.05		1.43
		Mouse4	2.1
		Mouse5	3.61
Ext.Data.Fig.1v			0w	1w pw1_wb	1w pw1_0-5	8w pw1_wb	8w pw1_0-5	1w pw2_wb	1w pw2_0-5
		Mouse1	0.37	4.99	0.66	0.35	0.34	11.7	0.26
		Mouse2	0.32	4.09	1.69	0.15	0.34	10.6	0.5
		Mouse3	0.16	4.22	1.18	0.6	0.73		0.43
		Mouse4	0.91
		Mouse5	2.09
Ext.Data.Fig.1x			0w	1w pw1_wb	1w pw1_0-5	8w pw1_wb	8w pw1_0-5	1w pw2_wb	1w pw2_0-5
		Mouse1	1.32	7.22	1.61	1.45	1.17	15.6	0.86
		Mouse2	1.02	7.02	3.05	0.86	0.97	13.6	1.42
		Mouse3	0.67	11.6	2.23	1.39	1.64		1.31
		Mouse4	1.77
		Mouse5	3.12
