# Supplementary material for: Tissue memory relies on stem cell priming in distal undamaged areas
Source: Nat Cell Biol. 2023 Apr 20;25(5):740–53. doi: 10.1038/s41556-023-01120-0 (PMC10185470; doi:10.1038/s41556-023-01120-0)
Supplement: Source Data Extended Data Fig./Table 2 — Statistical source data. [file 41556_2023_1120_MOESM13_ESM.xlsx]

## Sheet: Ext.Data.Fig.2
Ext.Data.Fig.2b		Lgr5				Gata6				Lrig1
			1w pw1	1w pw2			1w pw1	1w pw2			1w pw1	1w pw2
		Wound1	0.77	0.674818		Wound1	0.572625	0.5819		Wound1	0.484286	0.208714
		Wound2	0.76	0.716333		Wound2	0.55525	0.5577		Wound2	0.517714	0.436357
		Wound3	0.7	0.7926		Wound3	0.610857	0.547333		Wound3	0.156	0.319
		Wound4	0.85	0.522417		Wound4	0.48275	0.5545		Wound4	0.474571	0.382
		Wound5	0.83	0.668429		Wound5	0.56375	0.541667		Wound5	0.193929	0.0840714
		Wound6	0.81	0.749545		Wound6	0.638	0.507222		Wound6	0.47	0.105
		Wound7	0.87	0.7221		Wound7	0.51975	0.604875		Wound7	0.534357	0.0881429
		Wound8	0.95	0.7397		Wound8	0.601286	0.582875		Wound8	0.565571	0.338
						Wound9	0.45525	0.677		Wound9	0.369	0.0835
						Wound10	0.46575	0.493111		Wound10	0.470214	0.557
										Wound11	0.493286	0.0645714
										Wound12	0.48	0.475214
										Wound13	0.575714	0.114786
										Wound14		0.393857
Ext.Data.Fig.2e		Gata6
			1w pw1										1w pw2
			Wound1	Wound2	Wound3	Wound4	Wound5	Wound6	Wound7	Wound8	Wound9	Wound10	Wound1	Wound2	Wound3	Wound4	Wound5	Wound6	Wound7	Wound8	Wound9	Wound10
		1mm	0	0	0	1	0	0	0	0	0	0	3	3	1	0	0	0	0	0	2	0
		2mm	0	0	0	0	0	0	0	0	0	0	0	0	0	0	0	0	0	0	0	0
		3mm	0	0	0	0	0	0	0	0	0	0	0	0	0	0	0	0	0	0	0	0
		4mm	0	0	0	0	0	0	0	0	0	0	0	0	0	0	0	0	0	0	0	0
		5mm	0	0	0	0	0	0	0	0	0	0	0	0	0	0	0	0	0	0	0	0
		6mm	0	0	0	0	0	0	0	0	0	0	0	0	0	0	0	0	0	0	0	0
		7mm	0	0	0	0	0	0	0	0	0	0	0	0	0	0	0	0	0	0	0	0
		Lgr5
			1w pw1										1w pw2
			Wound1	Wound2	Wound3	Wound4	Wound5	Wound6	Wound7	Wound8	Wound9	Wound10	Wound1	Wound2	Wound3	Wound4	Wound5	Wound6	Wound7	Wound8	Wound9	Wound10
		1mm	0	0	0	0	0	0	0	0	0	0	0	0	0	0	0	0	0	0	0	0
		2mm	0	0	0	0	0	0	0	0	0	0	0	0	0	0	0	0	0	0	0	0
		3mm	0	0	0	0	0	0	0	0	0	0	0	0	0	0	0	0	0	0	0	0
		4mm	0	0	0	0	0	0	0	0	0	0	0	0	0	0	0	0	0	0	0	0
		5mm	0	0	0	0	0	0	0	0	0	0	0	0	0	0	0	0	0	0	0	0
		6mm	0	0	0	0	0	0	0	0	0	0	0	0	0	0	0	0	0	0	0	0
		7mm	0	0	0	0	0	0	0	0	0	0	0	0	0	0	0	0	0	0	0	0
Ext.Data.Fig.2f			1w pw1						1w pw2_Over						1w pw2_Distal
			Wound1	Wound2	Wound3	Wound4	Wound5	Wound6	Wound1	Wound2	Wound3	Wound4	Wound5	Wound6	Wound1	Wound2	Wound3
		1mm	10	3	10	6	6	6	9	17	16	13	13	17	/	/	/
		2mm	1	1	5	4	2	4	9	13	13	13	13	12	/	/	/
		3mm	1	0	3	4	1	2	5	10	5	6	5	11	/	/	/
		4mm	0	0	1	2	1	0	6	6	4	5	7	6	10	14	16
		5mm	0	0	1	2	2	0	8	4	4	4	5	5	8	14	7
		6mm	0	0	3	0	0	0	3	4	2	2	3	6	6	9	5
		7mm	0	0	1	1	0	0	4	4	2	0	3	2	6	9	4
		8mm	0	0	0	0	0	0	0	0	0	0	0	0	4	0	1
		9mm	0	0	0	0	0	0	0	0	0	0	0	0	3	0	1
		10mm	0	0	0	0	0	0	0	0	0	0	0	0	2	0	1
