# Supplementary material for: Tissue memory relies on stem cell priming in distal undamaged areas
Source: Nat Cell Biol. 2023 Apr 20;25(5):740–53. doi: 10.1038/s41556-023-01120-0 (PMC10185470; doi:10.1038/s41556-023-01120-0)
Supplement: Source Data Extended Data Fig./Table 3 — Statistical source data. [file 41556_2023_1120_MOESM14_ESM.xlsx]

## Sheet: Ext.Data.Fig.3
Ext.Data.Fig.3b			0w	1w pw1	8w pw1	1w pw2
		Wound1	0.539807	6.20468	1.06485	3.89148
		Wound2	1.20335	3.52447	2.3381	5.36163
		Wound3	1.25684	3.67125	2.16822	2.79075
		Wound4			1.28323
Ext.Data.Fig.3d			Lrig1 GL cells		other cells
			Ctrl	Distal	Ctrl	Distal
		Skin explant1	1.2024	0.961924	0.320641	0.0801603
		Skin explant2	0.721443	0.721443	0.427522	0.347361
		Skin explant3	0.400802	0.828323	0.187041	0.400802
Ext.Data.Fig.3e			Ctrl									Distal
			Skin explant1	Skin explant2	Skin explant3	Skin explant4	Skin explant5	Skin explant6	Skin explant7	Skin explant8	Skin explant9	Skin explant1	Skin explant2	Skin explant3	Skin explant4	Skin explant5	Skin explant6	Skin explant7	Skin explant8	Skin explant9
		day 4	9.677	6.615	7.598	6.207	5.503	6.014	5.221	6.709	7.16	9.065	11.07	7.634	8.861	11.46	8.354	6.679	8.234	11.492
		day 7	15.415	11.556	8.659	7.471	4.997	9.439	11.072	11.947	7.522	13.968	20.601	26.166	14.257	12.094	18.425	17.706	10.418	15.231
		day 9	13.306	16.726	12.147	12.87	15.246	10.754	12.061	13.369	19.084	17.152	22.306	24.167	19.655	28.313	23.533	25.622	27.672	22.968
Ext.Data.Fig.3f			Ctrl	Distal
		Skin explant1	9.74353	8.15856
		Skin explant2	12.0267	8.54196
		Skin explant3	11.0858	5.30275
		Skin explant4	14.168	5.14843
Ext.Data.Fig.3g			Lrig1 GL cells		Other cells
			Ctrl	Distal	Ctrl	Distal
		Skin explant1	40	70	70	60
		Skin explant2	80	80	30	90
		Skin explant3	70	60	60	50
		Skin explant4	50	80	40	60
		Skin explant5	40	80	60	70
		Skin explant6	60	70	30	50
		Skin explant7	40	70	40	40
		Skin explant8	70	60	70	60
		Skin explant9		70		70
		Skin explant10		80		40
Ext.Data.Fig.3h			Ctrl	Distal
		Mouse1	0.001	0.0025
		Mouse2	0.002	0.004
		Mouse3	0.001	0.003
		Mouse4	0.001	0.002
Ext.Data.Fig.3i			Ctrl	Distal
		Mouse1	6.61408	17.6189
		Mouse2	7.1718	10.0022
		Mouse3	7.64081	15.2687
		Mouse4	4.8829	7.33653
Ext.Data.Fig.3j			Ctrl	Distal
		Mouse1	17.4312	26.4
		Mouse2	25.2825	33.2602
		Mouse3	18.6667	25.2146
		Mouse4	11.5385	28.8016
