# Supplementary material for: Tissue memory relies on stem cell priming in distal undamaged areas
Source: Nat Cell Biol. 2023 Apr 20;25(5):740–53. doi: 10.1038/s41556-023-01120-0 (PMC10185470; doi:10.1038/s41556-023-01120-0)
Supplement: Source Data Extended Data Fig./Table 4 — Statistical source data. [file 41556_2023_1120_MOESM15_ESM.xlsx]

## Sheet: Ext.Data.Fig.4
Ext.Data.Fig.4g			interscale								scale
			Csta1	Krt1	Calm4	Serpinb12	Ly6g6c	Krt2	Krt10	Stfa3	Hspb1	Krt84	Krt36	Selenbp1	Krt24	Fgfbp1	S100a6	Sparc	Id2
		cluster 12	0.809732	1.8119	1.73502	2.96143	0.349239	2.414	1.67734	1.69537	0.185252	-0.0721803	0.186305	0.391527	2.2017	0.277014	-0.540519	-0.38391	-0.035332
		cluster 4	0.0255578	1.59255	1.10563	0.846506	0.533993	0.151672	1.12159	0.516811	-0.238783	-0.0993025	-0.0929948	-0.23623	0.298772	-0.0142208	-0.693185	-0.389906	-0.478364
		cluster 1	-0.170292	-0.0248027	0.88631	-0.0918392	0.919581	-0.265507	0.23815	-0.183955	0.228733	0.0505424	-0.028698	-0.248785	-0.181772	-0.191774	-0.736444	-0.371962	-0.42102
		cluster 2	-0.248193	-0.534854	0.409601	-0.369992	1.60263	-0.22422	0.58104	-0.50199	1.30529	-0.10402	0.037264	-0.250602	-0.29157	-0.377316	-0.752235	-0.384466	0.208564
Ext.Data.Fig.4j
			0w	1w pw1	8w pw1	1w pw2
		Cell1	0	1	8	9
		Cell2	-1	2	1	2
		Cell3	-1	2	0	1
		Cell4	-1	2	2	0
		Cell5	0	2	1	2
		Cell6		2	-1	1
		Cell7		2	1	2
		Cell8		1	-1	1
		Cell9		2	1	1
		Cell10		2	2	2
		Cell11		3	-1	0
		Cell12		3	1	1
		Cell13		2	2	-1
		Cell14		2	1	2
		Cell15			1
		Cell16			2
		Cell17			0
		Cell18			1
		Cell19			1
		Cell20			3
		Cell21			0
		Cell22			1
		Cell23			1
		Cell24			1
		Cell25			0
		Cell26			2
		Cell27			1
