# Supplementary material for: Tissue memory relies on stem cell priming in distal undamaged areas
Source: Nat Cell Biol. 2023 Apr 20;25(5):740–53. doi: 10.1038/s41556-023-01120-0 (PMC10185470; doi:10.1038/s41556-023-01120-0)
Supplement: Source Data Extended Data Fig./Table 5 — Statistical source data. [file 41556_2023_1120_MOESM16_ESM.xlsx]

## Sheet: Ext.Data.Fig.5
Ext.Data.Fig.5j			-LOG10(adj.pv)
		Epithelial Mesenchymal Transition	6.17854
		extracellular matrix organization	2.86628
		focal adhesion	6.86926
		Hypoxia	2.37241
		mTORC1 Signaling	2.37241
