# Supplementary material for: Tissue memory relies on stem cell priming in distal undamaged areas
Source: Nat Cell Biol. 2023 Apr 20;25(5):740–53. doi: 10.1038/s41556-023-01120-0 (PMC10185470; doi:10.1038/s41556-023-01120-0)
Supplement: Source Data Extended Data Fig./Table 6 — Statistical source data. [file 41556_2023_1120_MOESM17_ESM.xlsx]

## Sheet: Ext.Data.Fig.6
Ext.Data.Fig.6a				cell1	cell2	cell3	cell4	cell5	cell6	cell7	cell8	cell9	cell10	cell11	cell12	cell13	cell14	cell15	cell16	cell17	cell18	cell19	cell20	cell21	cell22	cell23	cell24	cell25	cell26	cell27	cell28	cell29	cell30	cell31	cell32	cell33	cell34	cell35	cell36	cell37	cell38	cell39	cell40	cell41	cell42	cell43	cell44	cell45	cell46
		Glycolysis	0w_C11	-0.2	-0.4	-0.1	0	-0.3	-0.1	-0.1	-0.3	-0.1	-0.1	0.07	-0.1	0.02	-0.4	0.12	0
			0w_C7	0.18	-0.1	-0.4	-0.4
			1w pw1_C7	0.29	0.77	0.42	0.93	0.12	0.19	0.46	0.42	0.27	0	0.38	0.36	0.21
			1w_C0	-0.1	0.59	0.06	-0.1	0.16	-0.4	-0.3	-0.3	0.74	-0.4	-0.1	-0.3	0.05	-0.3	-0.3	-0.4	-0.3	-0.2	-0.1	0.29	-0.1	-0.1	-0.1	0.18	-0.2	-0.4	-0.1	-0.5	-0.3	-0.5	-0.1	-0.4	-0.4	-0.2	-0.4	-0.4	-0.5	-0.2	-0.6	-0.2	0.07	0.05	-0.1	-0.3	-0.3	-0.2
			8w pw1_C11	-0.4	-0.6	-0.2	0.26	-0.2	-0.2	0.1	0	0
			8w pw1_C7	0.19	0.43	0.26	0.35	1.02	0.46	0.46	0.62	0	0.12	0.56	0.53	0.55	0.61	0.01	0	0.3	0.52	0.14	-0.4	0.05	0.34	0.23	-0.1	-0.2	-0.1
			1w pw2_C7	0.4	0.46	1.09	1.14	0.49	0.34	0.57	0.82	1.15	0.9	0.86	0.34	0.79
			1w pw2_C0	0.08	-0.3	-0.3	0	-0.3	0.03	-0.5	-0.3
		Actin cytoskeleton	0w_C11	-0.148014	0.023048	0.0847175	0.00177626	-0.107548	-0.340863	0.0817767	-0.174995	0.209774	0.073008	0.133494	-0.0215154	0.0119878	-0.170026	0.046783	-0.303511
			0w_C7	0.00258535	-0.0432512	-0.283571	-0.111113
			1w pw1_C7	-0.111113	0.468527	0.479346	0.502586	0.218248	-0.015322	0.153722	0.174524	0.0530906	-0.157118	-0.0375513	-0.108481	0.232492
			1w_C0	-0.281273	0.175177	-0.212552	-0.0577152	0.120057	-0.0863227	-0.243429	-0.371072	0.516505	-0.168566	0.066505	-0.027515	0.160142	-0.0806376	-0.201376	-0.387026	-0.392885	-0.353318	-0.137295	0.0567656	-0.0469313	-0.0271787	-0.0094313	-0.0792636	-0.152303	-0.314103	-0.360424	-0.39591	-0.224842	-0.400581	-0.157909	-0.284019	-0.338514	-0.206995	-0.115632	-0.269361	-0.313389	-0.179362	-0.314322	-0.16417	-0.0220138	-0.0602469	-0.0287922	-0.387402	-0.202239	-0.0851763
			8w pw1_C11	-0.0361808	0.129126	-0.338369	0.181475	-0.343874	-0.0234134	0.33531	0.232222	0.206711
			8w pw1_C7	0.230362	0.274804	0.246548	0.192173	0.397464	0.733954	0.307809	0.259889	0.201161	0.0903051	0.562422	0.31267	0.668786	0.638738	0.0246751	-0.0245721	0.104607	0.190618	-0.114335	-0.539362	0.0560876	0.322963	-0.0393522	0.143586	-0.196095	0.0367673
			1w pw2_C7	0.63535	0.691503	0.345447	0.5562	0.243664	0.446655	0.385917	0.312164	0.511216	0.42391	0.640284	0.0722212	0.47866
			1w pw2_C0	-0.03709	0.0360673	-0.18714	0.260037	-0.277321	0.0195823	-0.210342	-0.26898
		EMT	0w_C11	-0.145352	0.0922659	0.0852366	0.168308	-0.312045	-0.0566307	-0.177928	-0.153341	-0.0777618	0.343967	0.157502	0.0925437	0.0675487	-0.0964075	-0.0788314	0.244239
			0w_C7	0.121497	0.121733	-0.0935905	-0.31699
			1w pw1_C7	0.294069	1.63755	0.877138	0.922764	0.117514	0.133225	0.197923	0.00902879	-0.0560213	-0.166086	-0.268276	-0.0306363	0.354196
			1w_C0	-0.33858	-0.0784398	-0.330302	-0.245649	0.457761	-0.03097	-0.159236	-0.334966	0.182442	-0.285907	-0.230223	-0.215967	-0.0544807	-0.0941464	-0.108418	-0.360889	-0.367186	-0.39347	-0.30815	-0.136966	-0.28208	-0.19689	-0.276157	-0.24272	-0.246425	-0.333257	-0.12538	-0.333242	-0.395442	-0.441499	-0.299814	-0.211588	-0.290196	-0.410568	-0.264017	-0.159278	-0.332251	-0.341954	-0.32701	-0.210193	-0.156239	-0.351628	-0.340469	-0.493292	-0.372216	-0.269261
			8w pw1_C11	0.204816	0.0453163	0.353421	0.543468	-0.0591043	0.240557	0.592219	0.0836941	0.636556
			8w pw1_C7			0.398783	0.610353	0.117948	0.649366	0.234718	1.08272	0.576441	0.884718	0.33189	0.39512	0.740643	0.299142	0.446763	0.271966	0.106363	0.177945	0.242506	0.306299	0.0419788	-0.363985	0.157799	0.0706977	0.0816072	0.0941722	-0.155655	0.197508
			1w pw2_C7	0.929144	0.840743	0.94188	0.773721	0.43112	0.654531	0.934459	0.885894	1.34476	0.100875	1.11459	0.0597654	0.362157
			1w pw2_C0	-0.130579	-0.192076	-0.278501	-0.109792	-0.289814	-0.207047	-0.279894	-0.294082
		Hypoxia	0w_C11	-0.100889	-0.324081	-0.0950325	-0.149593	-0.364399	-0.0281564	-0.271236	-0.317319	-0.220763	-0.313354	-0.129795	-0.367021	-0.378926	-0.575461	-0.268629	-0.225808
			0w_C7	0.0437	0.006	-0.4292	-0.5415
			1w pw1_C7	0.0755	1.2409	0.4381	1.2144	-0.0241	0.2352	0.3917	0.1806	0.0467	-0.0823	0.298	0.4212	0.3515
			1w_C0	-0.2824	0.3556	-0.037	-0.1495	0.3963	-0.1582	-0.3969	-0.3424	0.9697	-0.2906	-0.1599	-0.3217	0.0026	-0.4906	-0.0618	-0.3449	-0.3889	-0.4738	-0.1653	0.3899	-0.1316	-0.0282	0.1008	0.0917	-0.1033	-0.364	-0.0374	-0.7682	-0.3019	-0.4127	-0.2501	-0.4762	-0.526	-0.0435	-0.3676	-0.2889	-0.4215	-0.2694	-0.6097	-0.2427	0.1865	0.1377	-0.0072	-0.2044	-0.338	-0.1865
			8w pw1_C11	-0.207	-0.5306	-0.2379	0.1997	-0.4007	-0.1292	0.4367	-0.2061	0.0767
			8w pw1_C7	0.098	0.296	0.0066	0.4475	0.606	0.3929	0.4518	0.4215	0.0329	-0.2622	0.3796	0.1327	0.4913	0.3061	-0.0179	0.0527	0.2841	0.8221	-0.041	-0.4728	0.0808	0.5344	0.2303	0.1172	-0.0517	-0.0164
			1w pw2_C7	0.4571	0.5108	1.1798	1.1909	0.2813	0.6049	0.6872	0.9805	1.3032	0.5932	0.8748	-0.1057	0.64
			1w pw2_C0	0.2724	-0.1678	-0.4215	0.1153	-0.2062	0.1419	-0.4088	-0.2273
		Focal adhesion	0w_C11	-0.435203	-0.318913	-0.0153844	-0.0625129	-0.2478	-0.408523	-0.184445	-0.308368	-0.306277	-0.158294	0.105415	-0.117028	-0.318132	-0.403949	-0.258182	-0.395169
			0w_C7	0.0335855	0.226573	-0.452897	-0.522683
			1w pw1_C7	0.151414	0.828229	1.11374	0.897119	0.280263	0.0364552	0.115824	0.130919	0.136574	-0.302538	-0.263374	-0.0033842	0.256137
			1w_C0	-0.285113	0.0734054	-0.307929	-0.133123	0.337777	-0.514008	-0.13749	-0.448618	0.367214	-0.264039	-0.194235	-0.169399	0.142266	0.0266181	-0.404056	-0.350506	-0.367423	-0.460165	-0.403611	0.117025	-0.0088542	-0.136682	-0.168917	-0.293273	-0.144714	-0.45165	-0.416158	-0.254211	-0.349545	-0.458294	-0.345267	-0.26044	-0.46487	-0.370482	-0.302088	-0.453635	-0.510853	-0.279609	-0.501943	-0.217361	-0.136453	-0.416714	-0.325906	-0.539344	-0.516825	-0.195139
			8w pw1_C11	-0.240974	-0.446086	-0.292659	0.0769126	-0.430812	-0.193162	0.700852	0.0277633	0.253458
			8w pw1_C7	0.813269	0.726392	0.270836	1.25628	0.758234	2.05134	0.700094	0.492908	0.367106	0.420009	0.75688	0.810033	0.619783	0.548255	0.27256	0.449549	0.371638	0.358623	-0.0548424	-0.303448	0.110407	0.444524	-0.0222012	0.667672	-0.0498804	0.251612
			1w pw2_C7	1.60323	1.19278	0.877282	1.08517	0.745728	1.18684	0.949218	1.26433	1.14583	0.253187	1.90418	0.322442	0.880434
			1w pw2_C0	-0.129285	-0.135752	-0.292688	0.0701004	-0.198502	-0.0162282	-0.230965	-0.464395
		mTORC1 signaling	0w_C11	-0.183755	-0.370763	-0.274819	-0.133691	-0.430191	-0.460414	0.0468457	-0.278176	-0.125118	0.224674	0.041077	0.0842043	-0.159902	-0.199581	0.0261049	-0.035563
			0w_C7	0.146835	0.0546491	-0.105127	-0.31977
			1w pw1_C7	0.382578	0.517956	0.445246	0.692391	0.367658	0.0621446	0.370012	0.309177	0.186835	0.308097	0.292086	0.390401	0.121436
			1w_C0	-0.14771	0.525635	0.196382	0.146163	0.233507	-0.205062	-0.0188424	-0.337448	0.509877	-0.295802	0.0365586	-0.204337	0.0124701	-0.293978	-0.220119	-0.273771	-0.241301	-0.0947779	-0.0031764	0.137858	-0.0029762	0.017213	-0.0145341	-0.0746203	-0.0833211	-0.164004	-0.169595	-0.41632	-0.190571	-0.408764	-0.321656	-0.440621	-0.316388	-0.242962	-0.193364	-0.232655	-0.361628	-0.211791	-0.435215	-0.127745	0.206396	0.0893888	0.0858225	-0.305587	-0.228628	0.0977335
			8w pw1_C11	-0.369495	-0.545906	-0.0179734	-0.116569	-0.240055	0.146315	0.194094	-0.0734605	0.241409
			8w pw1_C7	0.693248	0.655709	0.106248	0.146739	0.602202	0.371588	0.262012	0.358114	0.130972	-0.155693	0.347154	0.212171	0.53008	0.058042	0.258248	0.0129651	0.0638392	-0.0090743	0.16087	-0.387491	0.152055	0.395544	0.0915243	0.142173	-0.11174	-0.0190068
			1w pw2_C7	0.0607798	0.582419	0.287064	1.16695	0.267355	0.379348	0.427182	0.824504	0.55132	0.521972	0.520733	0.115543	0.505887
			1w pw2_C0	-0.201041	-0.18137	-0.31786	0.122215	-0.258044	-0.0884043	-0.463	-0.395446
		oxydative phosphorilation	0w_C11	-0.245476	-0.315058	-0.0290423	-0.302438	-0.0750741	-0.0883263	0.34789	-0.111623	0.405557	0.322361	0.0929401	0.0400615	-0.336286	-0.530934	0.284504	-0.216088
			0w_C7	0.0915363	0.223458	-0.279266	-0.0456352
			1w pw1_C7	-0.0381337	0.121574	0.556528	0.273829	0.25418	-0.0635287	0.126043	0.0982322	0.0453711	0.0408099	-0.151767	0.179345	-0.273996
			1w_C0	-0.42	0.75	-0.18	0.092	-0.06	-0.13	0.191	-0.08	-0.04	-0.03	0.097	-0.06	0.24	-0.29	-0.31	-0.17	-0.37	-0.01	-0.23	-0.02	-0.17	0.199	0.134	-0.09	0.097	-0.15	-0.11	-0.12	-0.37	-0.44	-0.31	-0.27	-0.52	0.236	-0.3	-0.15	-0.46	-0.55	-0.54	-0.21	-0.17	-0.53	-0.07	-0.16	-0.32	-0.47
			8w pw1_C11	-0.48	-0.64	0.109	0.471	-0.61	-0.11	0.415	0.235	0.922
			8w pw1_C7	1.201	0.39	0.488	0.254	0.943	0.49	0.537	0.329	0.845	0.319	1.318	0.569	1.159	0.782	0.512	0.893	0.343	0.157	-0.39	-0.14	-0.15	0.876	0.107	0.463	-0.21	-0.26
			1w pw2_C7	0.114	0.531	0.081	0.732	0.37	0.22	0.496	0.665	0.22	0.997	0.272	0.641	0.448
			1w pw2_C0	0.395	-0.09	-0.49	-0.23	-0.53	-0.24	-0.32	-0.43
		ECM organization	0w_C11	-0.230206	-0.188599	-0.202197	-0.143049	-0.153206	-0.330539	-0.12264	-0.345952	-0.254347	-0.0379491	0.0565213	-0.0502533	-0.258663	-0.2779	-0.0992653	-0.0670826
			0w_C7	0.029834	0.142694	-0.349701	-0.341494
			1w pw1_C7	0.37551	1.38539	1.3039	0.843856	-0.125256	0.0406197	0.1125	-0.275035	-0.212945	-0.437356	-0.443362	-0.117748	0.0146435
			1w_C0	-0.317624	-0.38213	-0.465786	-0.327355	0.352177	-0.259861	-0.295078	-0.290085	0.00996032	-0.312311	-0.301306	-0.398911	-0.198957	-0.231141	-0.286093	-0.360929	-0.343023	-0.448185	-0.443143	-0.236481	-0.383728	-0.332334	-0.348367	-0.420885	-0.220139	-0.418982	-0.426763	-0.312146	-0.410731	-0.383885	-0.380157	-0.382059	-0.407791	-0.482446	-0.373342	-0.223964	-0.257276	-0.366335	-0.416868	-0.414198	-0.356001	-0.489041	-0.504158	-0.531989	-0.448316	-0.371464
			8w pw1_C11	-0.0119214	-0.226289	0.158733	0.734707	-0.281314	0.418043	0.367381	0.229696	0.944866
			8w pw1_C7	0.848545	1.06855	0.57014	2.13054	0.847848	2.84355	0.994543	1.23536	0.667844	0.681328	1.17429	0.511052	0.685924	0.688471	0.472596	0.626467	0.527728	0.277493	0.124115	-0.126983	0.193949	0.0664157	0.078284	0.519154	0.0657924	0.375704
			1w pw2_C7	1.92167	1.17831	1.80636	0.870978	0.653741	1.07091	0.818723	1.81317	1.82915	-0.283381	2.10982	-0.0488771	0.672997
			1w pw2_C0	-0.0186587	-0.158319	-0.32734	0.173746	-0.0933878	-0.309112	-0.281096	-0.340541
		mitotic spindle	0w_C11	-0.57366	-0.404702	-0.305861	-0.335601	-0.297115	-0.407775	-0.36143	-0.555372	-0.320261	0.0107571	0.30841	0.462383	1.20653	-0.253982	0.872901	-0.003219
			0w_C7	1.49904	-0.100751	0.783082	-0.363467
			1w pw1_C7	-0.100687	-0.309236	-0.325694	-0.0448488	0.902385	-0.0789948	-0.169974	0.286579	-0.471961	-0.153381	0.904247	-0.335201	-0.469843
			1w_C0	-0.363038	0.724886	-0.300864	0.276914	-0.305221	-0.419264	-0.49835	-0.443987	-0.0142842	-0.116192	-0.127223	-0.222799	-0.291109	-0.167528	-0.498461	-0.337754	-0.57366	-0.522537	-0.423337	-0.160045	0.326888	-0.114298	-0.021409	-0.469174	-0.255761	-0.350689	-0.49081	-0.57366	-0.301332	-0.473603	-0.420662	-0.464311	0.0374607	-0.57366	-0.282764	-0.51102	-0.382371	-0.452186	-0.545581	-0.502491	-0.287647	-0.342585	-0.455767	-0.286641	-0.472556	-0.417724
			8w pw1_C11	-0.326092	-0.358487	-0.210567	0.172604	-0.0495802	-0.345162	0.749332	2.66003	1.76491
			8w pw1_C7	1.54574	1.02665	1.79127	0.68535	2.46108	1.24257	1.71402	0.89009	1.10578	1.28049	1.30387	2.66153	1.47852	2.38067	0.623736	1.14219	0.350058	0.598719	-0.16489	-0.456071	-0.240206	0.042209	0.275974	0.246093	0.133725	-0.123842
			1w pw2_C7	0.554767	-0.000247	0.172391	0.900598	1.35114	0.255029	0.735858	0.127468	0.0821748	1.48161	0.305192	1.90285	1.31113
			1w pw2_C0	0.219189	0.0649375	-0.293434	-0.134135	0.158729	0.00369803	0.0765936	0.156701
Ext.Data.Fig.6c			0w	8w pw1_Distal
		Wound1	2	3.33333
		Wound2	0.333333	3
		Wound3	0.333333	7.6
		Wound4	1.66667
Ext.Data.Fig.6g			0w	1w pw1	8w pw1	1w pw2
		Wound1	3.71	13.7	8.6	18.6
		Wound2	3.02	11.1	14.8	37
		Wound3	2.83	8.83	14.8	24.7
		Wound4	4.53	8.83	12.6	17.9
		Wound5	5.33		11.2
		Wound6			12.9
Ext.Data.Fig.6h			0w	8w pw1_Distal
		Mouse1	0.0814203	0.369413
		Mouse2	0.140049	0.452251
		Mouse3	0.116782	0.136784
[truncated: 4 more columns]
