# Supplementary material for: Tissue memory relies on stem cell priming in distal undamaged areas
Source: Nat Cell Biol. 2023 Apr 20;25(5):740–53. doi: 10.1038/s41556-023-01120-0 (PMC10185470; doi:10.1038/s41556-023-01120-0)
Supplement: Source Data Extended Data Fig./Table 7 — Statistical source data. [file 41556_2023_1120_MOESM18_ESM.xlsx]

## Sheet: Ext.Data.Fig.7
Ext.Data.Fig.7g		Glycolysis	0w_C5	0.066	-0.14	-0.26	-0.12	0.194	-0.34	-0.17	-0.15	-0.35	0.126	0.006	-0.22	-0.19	-0.29	-0.15	-0.22	-0.26	0.067	-0.06	0.036	0.195	-0.25	-0.05	0.375	-0.09	-0.03	0.329	0.069	0.138	-0.24	-0.21	-0.17	-0.08	-0.15	-0.14	-0.3	-0.21	-0.28	0.5	-0.12	-0.1	0.06	-0.04	-0.29	-0.19	-0.26
			1w pw1_C7	0.177	0.719	0.756	0.62	0.258	0.325	0.985	0.23	0.786	0.116	0.182	1	0.479	0.389	0.194	0.795	0.535	0.38	0.024	0.074	-0.07	0.047	-0.17	0.248	0.076	0.625	0.314	0.128	0.036	-0.13	0.503	0.105	0.126	0.76	0.393	-0.04	0.012	0.484	0.263
			1w pw1_C0	0.203	0.058	0.81	0.608	0.402	0.366	-0.42	-0.33	0.21	0.236	0.245	-0.11	-0.01	0.178	0.618	-0.21	0.179
			8w pw1_C5	-0.13	-0.17	-0.51	-0.4	-0.28	-0.19	-0.22	-0.41	-0.05	-0.11	-0.17	-0.31	-0.06	-0.24	-0.15	-0.51
			1w pw2_C7	0.186	0.204	0.229	-0.12	0.155	0.484	0.419	0.945	0.438	0.735	0.406	-0.06	0.116	0.245	0.313	0.429	0.352	0.263	-0.08	0.143	0.634	0.313	0.195	-0.1	0.291	0.774
			1w pw2_C0	0.421	0.307	-0.09	0.283	-0.31	0.331	0.047	0.473	0.295	0.211	-0.34	-0.08	-0.03	0.122	0.085	-0.19
		Hypoxia	0w_C5	0.130218	-0.0379216	-0.0796441	-0.0668108	0.0588895	-0.0837337	-0.0303314	0.0316272	-0.096224	-0.054989	-0.115805	0.0205613	-0.124796	-0.286871	-0.0513763	0.0415882	0.0533706	0.088691	0.0471254	0.220032	0.0888084	-0.0548684	0.0552081	0.135618	0.050695	-0.0115571	0.360176	-0.142977	0.22378	-0.0225565	-0.133057	-0.136039	0.0216759	-0.191449	-0.0233038	0.041903	-0.0793696	-0.0583505	0.202011	-0.117945	-0.0503819	0.153421	0.0312748	-0.0735513	-0.123138	-0.226969
			1w pw1_C7	-0.0124889	0.209901	1.15626	0.47636	0.157314	0.257406	0.506854	0.195687	0.985101	0.119545	0.0360282	0.855545	-0.0331511	0.149481	0.0309719	1.15896	0.126338	0.525662	0.075348	-0.161053	-0.219918	-0.0695217	-0.131104	-0.130657	0.171231	1.06126	0.11572	-0.138263	-0.125117	-0.286196	0.301898	-0.13359	-0.24942	1.18776	0.249784	-0.0291423	-0.234527	-0.140406	-0.256295
			1w pw1_C0	0.206426	-0.0080026	0.875504	0.717645	0.534987	0.217673	-0.313465	-0.101465	0.119326	0.263289	0.252967	-0.213082	-0.141419	0.128295	0.837605	-0.308218	-0.076314
			8w pw1_C5	-0.188183	-0.268189	-0.208299	-0.107013	-0.0442109	-0.0908895	-0.132051	-0.218417	0.0886587	-0.0521559	-0.0062325	0.0314509	0.0308246	-0.12077	0.12695	-0.333247
			1w pw2_C7	0.202049	0.29123	0.115737	-0.238711	-0.125157	0.403907	0.412801	1.05823	0.116822	0.211689	0.17456	-0.110595	-0.106172	0.0833904	0.0786332	0.0868981	0.255409	0.164649	-0.237498	-0.0832162	1.05802	0.137166	-0.172896	-0.0723858	-0.0785676	1.04926
			1w pw2_C0	0.571944	0.292309	-0.109966	0.303478	-0.34482	0.590813	0.0959927	0.569227	0.609206	0.440092	-0.347592	0.0729653	0.285474	0.249853	0.462324	-0.003516
		Oxidative Phosphorilation	0w_C5	-0.698852	-0.42706	-0.502908	-0.141932	-0.120439	-0.0801154	-0.35116	-0.325335	-0.497416	-0.0542137	-0.0970308	-0.0223673	-0.172486	-0.0763463	-0.232084	-0.385243	-0.532812	-0.13537	0.11224	0.172902	0.491971	-0.435527	-0.165266	0.173857	-0.400893	-0.164087	0.414177	0.457981	-0.0705488	-0.372097	-0.403373	-0.448636	-0.0126211	0.220721	0.036093	-0.538092	-0.0008045	-0.412876	-0.127532	-0.114767	-0.303481	-0.29768	0.0563453	-0.481944	-0.451468	-0.243004
			1w pw1_C7	0.614969	0.640894	0.272331	0.683873	-0.030431	0.21906	0.0978083	-0.0501529	0.0850833	0.37989	0.544366	0.827514	0.386554	0.447733	0.169303	0.0501765	0.420164	0.0836727	0.2619	0.52742	0.597476	0.451998	0.221714	0.290406	0.244852	0.290091	0.646023	0.294579	0.4055	0.378755	0.603824	0.383755	0.383205	-0.148805	0.530394	0.011823	0.692049	0.191572	0.874483
			1w pw1_C0	0.192277	0.478561	-0.14518	0.24843	-0.0284731	0.395393	0.247662	-0.119146	-0.214698	0.0610898	-0.0786432	-0.210423	0.178029	-0.0873457	-0.123326	-0.0215783	0.361863
			8w pw1_C5	-0.151271	-0.401806	-0.389167	-0.610555	-0.410584	-0.111844	-0.122188	-0.510709	-0.160629	-0.28294	-0.145409	-0.556375	-0.225461	-0.0413288	-0.563661	-0.485899
			1w pw2_C7	0.189944	0.177581	0.590007	0.102104	-0.109674	0.646439	0.711142	0.375599	0.178408	0.71331	0.761943	0.151745	0.401196	0.24511	0.498481	0.349045	0.388499	0.694694	-0.236741	0.0742118	0.0612368	0.0201157	0.0246069	0.0382309	-0.206408	-0.0155509
			1w pw2_C0	0.0666294	0.122712	-0.0793796	0.0387135	-0.244952	-0.0561593	0.0283153	0.107989	0.00865342	-0.308815	-0.278468	-0.474702	-0.576528	-0.0045016	-0.296211	-0.167367
		mTORC1 signaling	0w_C5	-0.344738	-0.112166	-0.442709	0.183138	0.254585	-0.28407	-0.375289	-0.219074	-0.254378	0.0179107	-0.0764614	-0.236441	-0.415287	-0.312563	-0.315591	-0.330421	-0.413953	-0.174317	-0.105347	0.293249	0.217576	-0.236943	-0.355779	0.507491	-0.178669	0.0986827	0.744514	0.0841692	0.266053	-0.478716	-0.336892	-0.487529	0.131995	0.0450242	-0.220839	-0.363151	-0.0564913	-0.347407	0.200072	-0.0394192	-0.195656	-0.0291899	0.293643	-0.279432	-0.150618	-0.355858
			1w pw1_C7	0.551878	0.925822	0.607569	0.662368	0.292361	0.445743	0.284029	0.660479	0.324539	0.0620236	0.427333	0.780379	0.6414	0.760647	0.422772	0.208505	0.916256	0.47	0.440701	0.367549	0.259552	0.121109	-0.142354	0.523203	0.116503	0.359386	0.207132	0.391324	0.50131	0.0995546	0.54619	0.173072	0.359333	0.344235	0.493331	0.139054	0.192393	0.426451	0.142941
			1w pw1_C0	0.283265	0.249569	0.304158	0.371608	0.143234	0.467521	-0.285994	-0.384447	0.125263	0.393304	0.553427	-0.355025	-0.115282	-0.0406394	0.17022	-0.232201	0.168832
			8w pw1_C5	-0.23407	-0.361577	-0.321804	-0.357072	-0.449844	-0.369441	-0.210028	-0.376604	-0.301313	-0.319277	-0.0661938	-0.318284	-0.170108	-0.367449	-0.427667	-0.494047
			1w pw2_C7	0.36299	0.127909	0.590958	0.21057	0.0585142	0.610922	0.370853	0.473951	0.234819	0.744845	0.691011	0.340863	0.551718	0.572667	0.476511	0.581308	0.394085	0.530291	-0.144605	-0.0117076	0.243134	0.150293	0.116864	-0.0392721	0.0603144	0.388456
			1w pw2_C0	0.219137	0.0767229	0.0410845	0.117108	-0.066183	0.0732936	0.0208976	0.0328005	0.187592	-0.122233	-0.138117	-0.288001	-0.0191353	-0.0765251	-0.120199	-0.161879
		actin cytoskeleton	0w_C5	-0.0204826	-0.14117	-0.255141	-0.109738	0.28932	-0.0570692	0.00886868	0.00369134	-0.223849	0.156456	0.0799841	-0.196654	-0.191312	-0.151874	-0.104419	-0.0390866	0.0854417	-0.231168	-0.222712	0.344391	0.236065	-0.164889	-0.159868	0.325046	0.199711	0.0358875	0.419236	-0.0447192	0.380703	-0.29457	-0.212061	0.0589829	-0.0542696	-0.0703867	0.108429	-0.0826472	-0.076505	-0.22023	-0.0940257	-0.0986535	-0.194691	0.442092	0.0304129	-0.04466	-0.225777	-0.159488
			1w pw1_C7	0.0214859	0.24262	0.532353	0.222302	0.32851	0.0657092	0.392064	0.538743	0.585637	0.096488	0.0666412	0.531049	0.185976	0.113353	0.29873	0.410225	0.154526	0.387686	0.181409	0.290955	-0.132338	-0.04993	0.272359	0.200023	0.26695	0.411	0.419641	0.0816424	0.0785889	-0.0050037	0.414201	-0.0188685	-0.164003	0.805739	0.235889	-0.16148	0.0637073	0.0836503	0.290936
			1w pw1_C0	0.198124	-0.124726	0.354715	0.350877	0.183934	0.0617631	-0.246325	0.00759417	0.104842	0.418119	0.395691	-0.21446	-0.212973	-0.0124294	0.47962	-0.0461568	-0.104106
			8w pw1_C5	-0.25997	-0.308522	-0.294987	-0.197276	-0.157026	-0.152149	0.00797185	-0.233098	-0.165591	0.341631	-0.0855026	-0.0099483	-0.0339802	-0.0946744	-0.170432	-0.271175
			1w pw2_C7	0.19402	0.26471	0.357901	-0.037158	0.0425733	0.234762	0.143456	0.627859	-0.0144252	0.405167	0.342798	0.528558	0.0822599	0.131373	0.0920431	0.29036	0.240146	0.135805	-0.131398	-0.0751293	0.517587	0.139962	0.195532	0.254259	0.265316	0.35604
			1w pw2_C0	0.318638	0.257549	0.120569	0.114031	-0.335313	0.150232	0.00672653	0.210063	0.400645	0.108253	-0.294739	-0.256434	0.318361	0.203428	0.113972	-0.0213435
		EMT	0w_C5	0.0153553	-0.0940021	-0.105806	0.00489092	0.14603	-0.335812	-0.0245991	-0.105961	-0.0493172	0.0779453	-0.109203	-0.0592956	-0.0612897	-0.263316	-0.261399	-0.124391	-3.265e-05	-0.0320953	0.085288	0.525737	-0.0884613	-0.16281	-0.0263832	0.407932	-0.166605	0.0366159	0.858248	-0.263908	0.13158	-0.0013556	-0.0035317	-0.009513	-0.101966	-0.244934	-0.386285	-0.0356574	-0.322423	-0.153173	-0.0783216	-0.278184	-0.113595	-0.21049	0.363031	-0.0315255	-0.0861383	-0.269666
			1w pw1_C7	-0.26245	0.0102882	0.773488	-0.0635887	0.168684	0.060104	0.448306	0.240379	0.86588	-0.0685482	-0.275263	0.609455	-0.164947	0.237226	0.841894	0.393841	0.138757	0.394731	0.284903	-0.191249	-0.339321	-0.177412	0.0910914	0.0112749	-0.100228	0.467011	0.166299	-0.227908	-0.126001	-0.272478	0.193164	-0.150283	-0.328268	0.573882	0.270227	-0.224162	-0.234622	-0.108497	-0.0311121
			1w pw1_C0	-0.0885501	-0.305534	0.138811	0.114975	-0.117893	-0.237676	-0.429587	-0.26512	-0.261206	-0.113978	0.178928	-0.271741	-0.358193	-0.236464	0.487223	-0.342743	-0.276073
			8w pw1_C5	-0.017916	-0.019615	-0.20595	-0.138257	-0.108327	-0.124431	0.111511	-0.172568	0.0707543	0.0432546	-0.230205	-0.134765	0.0516008	0.0176492	-0.0804305	-0.133307
			1w pw2_C7	0.088431	0.224055	0.0842527	-0.214036	0.0512626	0.104891	0.0556593	0.403059	0.00797088	0.312033	0.0822037	0.363192	-0.232974	-0.0287065	0.0195917	0.0253553	0.333916	-0.0208403	-0.435093	-0.12483	0.498439	-0.229436	-0.294815	-0.103678	-0.197374	0.5409
			1w pw2_C0	-0.068198	-0.169822	-0.257178	-0.133261	-0.377927	-0.117126	-0.170022	-0.283977	0.309692	-0.33714	-0.324123	-0.322307	-0.159275	-0.0994708	-0.213916	-0.264423
		Mitotic Spindle	0w_C5	-0.173802	-0.114841	-0.36462	0.444819	0.488184	-0.0419548	-0.221324	0.0306333	-0.21898	0.626476	-0.106313	-0.258107	-0.207046	-0.0559632	-0.182054	-0.0768302	-0.299507	0.00320842	-0.327849	0.408106	-0.123351	-0.246297	-0.0535661	0.790613	-0.24592	0.165396	0.55105	0.0144013	0.115568	-0.0522582	-0.11514	-0.173175	-0.133644	-0.0343091	-0.286353	-0.113861	-0.126878	-0.410369	0.45674	0.014398	-0.155624	-0.219189	0.0309393	-0.0002098	-0.236358	-0.050949
			1w pw1_C7	0.219087	0.665592	-0.195902	-0.021299	0.139353	0.5126	0.102489	-0.0534707	-0.392917	-0.148331	0.0736902	0.606298	1.30514	0.923517	0.688706	-0.257708	1.04332	0.451565	0.00853	0.446373	-0.0267551	0.137997	-0.348901	0.797785	-0.0174718	0.0820376	0.631674	0.257431	0.46471	0.0585605	0.593043	0.357351	0.164515	0.382884	0.257983	-0.294181	0.310504	1.13738	0.521738
			1w pw1_C0	0.0970834	-0.128772	0.0396874	-0.0485141	-0.358001	0.0333902	-0.267477	-0.15725	-0.0146633	-0.0417899	0.19028	-0.367437	-0.134234	0.0881696	0.123288	-0.0963119	-0.012756
			8w pw1_C5	-0.28018	-0.178452	-0.368228	-0.346242	-0.278969	-0.277267	-0.0976444	-0.113556	-0.3288	-0.219216	-0.431725	-0.271242	-0.259042	-0.206787	-0.283998	-0.348238
			1w pw2_C7	0.190407	-0.102464	0.644558	0.748543	0.615109	0.391725	0.225674	-0.179954	-0.0618484	0.950364	0.144448	-0.0050236	0.685293	0.474906	0.965206	1.02214	-0.0260322	0.0276858	0.129437	-0.242934	-0.173089	-0.0116157	0.381796	-0.0099788	0.188508	0.143518
			1w pw2_C0	-0.241494	-0.297472	-0.0855298	-0.2669	-0.373628	-0.233426	-0.201001	-0.25561	-0.246293	-0.383427	-0.315137	0.107477	0.247267	-0.0475615	-0.239051	-0.181652
		Focal adhesion	0w_C5	-0.294101	-0.260252	-0.273014	-0.0512469	-0.0270102	-0.130293	-0.198125	-0.136705	-0.248843	-0.0502332	-0.0309629	-0.0762286	-0.282585	-0.100898	-0.131646	-0.313286	-0.390666	-0.0046638	0.0409525	0.219309	0.0580096	-0.200622	-0.0339594	0.173476	-0.0723668	0.0263511	0.46442	-0.0481202	-0.0630701	-0.330628	-0.32729	-0.353726	-0.0870063	-0.279994	-0.0528596	-0.0916533	-0.0130195	-0.454471	-0.255499	-0.30249	-0.242087	-0.113024	-0.111838	-0.300517	-0.185027	-0.26385
			1w pw1_C7	0.0314817	0.381804	0.708384	0.355499	0.286432	0.14072	0.132769	0.309391	0.43739	0.288828	0.238299	0.585009	0.266802	0.439927	0.156944	0.413064	0.340999	0.282187	0.471745	0.106002	-0.10891	-0.0749389	0.00464689	0.185847	0.206847	0.278188	0.368559	0.0180787	0.0459578	-0.225697	0.522343	0.0195145	-0.0288444	0.276174	0.453818	-0.325077	0.110672	0.0114051	-0.0807601
			1w pw1_C0	0.11468	-0.0281421	0.122209	0.384697	0.122538	0.214429	-0.0851523	-0.125195	-0.116618	0.266942	0.258052	-0.191528	-0.0277642	-0.056036	0.193667	-0.26445	0.154713
			8w pw1_C5	-0.182894	-0.0092447	-0.380049	-0.177777	-0.458381	-0.11889	-0.275751	-0.294639	-0.100845	-0.188732	-0.085674	-0.28982	-0.0054873	-0.245991	-0.26656	-0.562127
			1w pw2_C7	0.402324	0.293937	0.387412	0.00729958	0.0526183	0.289311	0.31005	0.684066	0.161228	0.523042	0.439064	0.211069	0.151348	0.0885749	0.255051	0.282286	0.197603	0.214474	-0.0139261	-0.0887399	0.467747	-0.150544	-0.0019851	-0.0757212	-0.141138	0.232194
			1w pw2_C0	0.262567	0.149528	-0.0156365	0.0304754	-0.228396	0.105242	0.118017	0.16046	0.246919	-0.0748403	-0.46611	-0.15226	-0.127722	-0.0219741	-0.113229	-0.231025
		ECM organization	0w_C5	0.235579	0.0756031	0.101384	0.0081367	0.00196034	-0.372362	0.287683	0.00181282	-0.0100807	0.0708431	0.00677996	0.082503	0.0978572	-0.157049	-0.137997	0.00624506	0.220025	0.040235	0.34825	0.161824	-0.195614	-0.0513284	0.27406	0.361498	-0.0690347	0.11071	0.51506	-0.0975814	0.0935627	-0.0027051	0.111668	-0.0177749	-0.0023919	-0.284416	-0.247392	0.180048	-0.274427	-0.0913421	0.0573339	-0.0346507	-0.118096	-0.0804231	0.00698553	0.0536051	-0.0149257	-0.114776
			1w pw1_C7	-0.360555	-0.175782	0.56707	-0.281094	0.083421	-0.154411	0.3383	0.0282303	0.610261	-0.199421	-0.345461	0.341849	-0.312309	0.116852	0.351986	0.279369	0.0034507	0.225574	0.132282	-0.161008	-0.242508	-0.214811	0.0751507	-0.179665	-0.0085299	0.428111	0.139706	-0.179891	-0.231334	-0.353604	0.0707784	-0.239764	-0.30616	0.497924	0.275244	-0.203876	-0.178163	-0.136503	-0.139936
			1w pw1_C0	-0.285469	-0.400498	-0.182811	-0.210798	-0.257435	-0.319577	-0.262496	-0.300828	-0.0808538	0.0185029	0.283174	-0.258337	-0.270894	-0.28391	0.385632	-0.31702	-0.250317
			8w pw1_C5	-0.167395	-0.0410539	-0.0964603	-0.166462	0.183236	-0.0040686	0.171732	-0.0508307	0.239868	0.0319684	-0.139603	-0.0029461	0.21408	0.0847653	0.107395	-0.0923873
			1w pw2_C7	0.0544143	0.0621008	-0.0158623	-0.287887	-0.130115	0.0667515	-0.123469	0.281257	-0.0035206	0.142344	0.0268692	0.0191174	-0.274323	-0.146065	-0.0416054	-0.0643725	0.215815	-0.0898582	-0.309692	-0.262093	0.427591	-0.143153	-0.303253	-0.0804964	-0.185493	0.41963
			1w pw2_C0	-0.123313	-0.292093	-0.314465	-0.331046	-0.344189	-0.206322	-0.157108	-0.133428	0.221634	-0.264416	-0.323268	-0.0521101	-0.0376548	0.0207757	-0.155385	-0.175258
Ext.Data.Fig.7i			Hypoxia	mTORC1 Signaling	Glycolysis	EMT	G2-M checkpoint	Oxidative Phosphorylation	Wnt-beta Signaling	Inflammatory Responce	PI3K/AKT/mTOR Signaling	TGF-beta Signaling
		C_Lrig1	8.66475	5.3579	4.03184	8.66475	0.65531	0.401991	0.65531	0.65531	0.579826	0.201655
		B_Lgr5	5.67804	5.67804	4.98353	1.87224	3.72849	1.87224	0.325855	1.87224	1.31557	0.732209
		B_Lrig1	10.6219	5.32724	5.74933	9.03227	2.15162	0.444744	1.35498	1.35498	0.598589	0.598589
Ext.Data.Fig.7k			Ctrl	Distal
		Skin explant1	6.721	9.65
		Skin explant2	8.921	10.369
		Skin explant3	6.207	11.843
		Skin explant4	6.292	10.223
		Skin explant5		9.264
		Skin explant6		10.743
		Skin explant7		9.707
		Skin explant8		9.731
Ext.Data.Fig.7o			40w	40w pw1_Distal
		Wound1	0.0271905	0.0340393
		Wound2	0.0486647	0.055744
		Wound3	0.0481175	0.0690665
		Wound4		0.0634067
		Wound5		0.0732614
		Wound6		0.0289622
		Wound7		0.0358349
		Wound8		0.0333993
		Wound9		0.0278996
		Wound10		0.037323
Ext.Data.Fig.7q			40w	40w pw1_Distal
		Wound1	0.212398	0.336769
		Wound2	0.0548718	0.250142
		Wound3	0.111543	0.309421
		Wound4	0.197369	0.594031
		Wound5	0.150325	0.475488
		Wound6		0.330688
		Wound7		0.283215
		Wound8		0.266489
		Wound9		0.343252
		Wound10		0.367421
		Wound11		0.421876
		Wound12		0.393872
