# Supplementary material for: Tissue memory relies on stem cell priming in distal undamaged areas
Source: Nat Cell Biol. 2023 Apr 20;25(5):740–53. doi: 10.1038/s41556-023-01120-0 (PMC10185470; doi:10.1038/s41556-023-01120-0)
Supplement: Source Data Extended Data Fig./Table 8 — Statistical source data. [file 41556_2023_1120_MOESM19_ESM.xlsx]

## Sheet: Ext.Data.Fig.8
Ext.Data.Fig.8a			p300 inhibitor	Ring1a/b inhibitor	SIRTs inhibitor	MSK1 inhibitor	EHMT1/2 inhibitor
		Wound1	0.202877	-0.0578309	0.0138838	0.0479676	-0.799711
		Wound2	-0.337072	-0.100154	0.0762286	0.0137361	0.00234658
		Wound3	0.0986563	-0.179629	0.136612	0.0552631	0.0234886
		Wound4	0.077004	-1.33829	0.154373	-0.384046	0.14473
		Wound5	-0.0175116	-0.272972	0.170628		0.102591
		Wound6	-0.673836	-0.297327	-0.0261293		0.0949806
		Wound7	-0.890922	-0.605806	-0.0506332
		Wound8	0.155103	-0.951936	-0.592139
		Wound9			0.0308745
			1w pw2_Vehicle								1w pw2_PRT4165
Ext.Data.Fig.8d			Wound1	Wound2	Wound3	Wound4	Wound5	Wound6	Wound7	Wound8	Wound1	Wound2	Wound3	Wound4	Wound5	Wound6	Wound7
		1mm	10	9	12	9	13	8	16	7	19	20	22	21	23	15	23
		2mm	5	3	5	9	7	8	10	5	21	17	19	17	19	18	18
		3mm	6	5	5	4	6	6	6	5	18	18	18	19	17	18	18
		4mm	5	3	2	3	6	5	5	3	15	13	16	15	18	13	18
		5mm	3	2	2	6	2	4	5	3	15	15	15	17	16	13	15
		6mm	3	1	3	2	0	3	3	4	15	15	15	14	15	13	15
		8mm	2	0	2	3	0	5	3	3	14	13	15	14	15	12	14
Ext.Data.Fig.8e			IFE	INFU	SG & lwHF
		Mouse1	0.516321	0.0958524	0.56913
		Mouse2	0.374311	0.121752	0.719235
		Mouse3	0.409388	0.118466	0.729215
		Mouse4	0.478474	0.12697	0.818865
Ext.Data.Fig.8f
			0w	1w pw1_Wb	1w pw1_Distal1	1w pw1_Distal2	8w pw1_Wb	8w pw1_Distal1	8w pw1_Distal2	1w pw2_Wb	1w pw2_Distal1	1w pw2_Distal2
		Wound1	0.457278	0.0203162	0.0194234	0.118537	0.0825996	0.147943	0.297728	0.0423576	0.0994692	0.324943
		Wound2	0.705844	0.0161045	0.125466	0.147684	0.100559	0.172604	0.231731	0.0423502	0.0264561	0.100831
		Wound3	0.577986	0.0152898	0.00210331	0.0481663	0.0530396	0.0326651	0.17889	0.00972886	0.028247	0.150016
		Wound4	0.434968				0.0147743	0.0115161	0.053922
Ext.Data.Fig.8h			Vehicle	PRT4165
		Wound1	0.282929	0.0255714
		Wound2	0.227286	0.116429
		Wound3	0.0847857	0.0260714
		Wound4	0.385643	0.0592857
		Wound5	0.163462	0.0803571
		Wound6	0.484286	0.211
		Wound7	0.517714	0.0695714
		Wound8	0.156	0.0753571
		Wound9	0.474571	0.318786
		Wound10	0.193929	0.250643
		Wound11	0.47	0.0737143
		Wound12	0.534357	0.455071
		Wound13	0.565571	0.4515
		Wound14	0.369
		Wound15	0.470214
		Wound16	0.493286
		Wound17	0.48
		Wound18	0.575714
Ext.Data.Fig.8i			Vehicle							PRT4165
			Wound1	Wound2	Wound3	Wound4	Wound5	Wound6		Wound1	Wound2	Wound3	Wound4	Wound5	Wound6
		1mm	10	3	10	6	6	6		8	3	6	5	6	8
		2mm	1	1	5	4	2	4		4	2	6	4	3	3
		3mm	1	0	3	4	1	2		4	3	4	3	3	3
		4mm	0	0	1	2	1	0		2	1	3	3	2	2
		5mm	0	0	1	2	2	0		0	1	0	1	1	2
		6mm	0	0	3	0	0	0		0	0	0	0	1	0
		8mm	0	0	1	1	0	0		0	0	0	0	0	0
