# Supplementary material for: Tissue memory relies on stem cell priming in distal undamaged areas
Source: Nat Cell Biol. 2023 Apr 20;25(5):740–53. doi: 10.1038/s41556-023-01120-0 (PMC10185470; doi:10.1038/s41556-023-01120-0)
Supplement: Source Data Extended Data Fig./Table 9 — Statistical source data. [file 41556_2023_1120_MOESM20_ESM.xlsx]

## Sheet: Ext.Data.Fig.9
Ext.Data.Fig.9d			Glycolysis		mTORC1 signaling		EMT		ECM organization		Actin cytoskeleton
			Vehicle	PRT4165	Vehicle	PRT4165	Vehicle	PRT4165	Vehicle	PRT4165	Vehicle	PRT4165
		cell1	-0.119976	0.567766	-0.212847	0.184223	-0.208255	0.21223	-0.324941	0.374904	-0.170392	0.530116
		cell2	-0.123468	0.329958	-0.0349068	0.530122	-0.0206828	0.626648	-0.303414	0.266709	-0.0215546	0.30213
		cell3	0.18011	0.595678	0.061826	0.469905	-0.0686133	-0.0116887	-0.290202	-0.153413	-0.003807	0.00155211
		cell4	0.358251	0.186138	0.0337814	0.409327	0.238196	0.197873	0.256078	-0.0558694	0.166153	0.28511
		cell5	0.134434	0.278859	0.174224	0.311971	-0.0967616	0.296499	-0.0903179	0.0661684	0.0265802	0.353155
		cell6		0.259454		0.49299		0.507451		0.302572		0.129898
		cell7		0.0152221		0.0721307		0.10345		-0.0905118		0.07942
		cell8		0.353689		0.14051		0.103218		0.11674		0.0119257
Ext.Data.Fig.9f			Vehicle	PRT4165
		Mouse1	1.97696	2.07358
		Mouse2	1.26462	1.75128
		Mouse3	3.76158	4.63428
		Mouse4	2.00077	0.929844
		Mouse5	0.51539
Ext.Data.Fig.9h			Vehicle	PRT4165
		Mouse1	0.00141308	0.178727
		Mouse2	0.00634763	0.189502
		Mouse3	0.0116489	0.0361809
		Mouse4	0.123365	0.027517
		Mouse5	0.02728	0.0296784
		Mouse6	0.0308423	0.00250208
Ext.Data.Fig.9i
			Vehicle	PRT4165
		Mouse1	0.0881626	0.0406254
		Mouse2	-0.0291968	0.034292
		Mouse3	0.195658	-0.0889041
		Mouse4	0.173864	0.0243099
		Mouse5	0.0573668	0.154213
		Mouse6	0.0924952	-0.0202275
		Mouse7	0.111695	-0.034451
		Mouse8	0.059159
		Mouse9	0.228348
		Mouse10	0.175561
Ext.Data.Fig.9j			Vehicle	PRT4165
		Mouse1	1.66667	1.33333
		Mouse2	1.66667	3
		Mouse3	0	3.33333
		Mouse4	0	7.33333
		Mouse5	1	3.33333
		Mouse6		11.3333
Ext.Data.Fig.9l			Vehicle	PRT4165
		Mouse1	0.9935	0.869583
		Mouse2	0.864636	0.8191
		Mouse3	0.7633	0.9055
		Mouse4	0.912	1.05075
		Mouse5	0.914833	0.978583
		Mouse6	0.8835	0.8495
		Mouse7	0.834417
		Mouse8	0.836455
Ext.Data.Fig.9m			Vehicle	PRT4165
		Mouse1	0.531824	0.3986
		Mouse2	0.614444	0.504294
		Mouse3	0.517312	0.417
		Mouse4	0.4458	0.5672
		Mouse5	0.677067	0.664667
		Mouse6	0.591812	0.6665
