# Supplementary material for: Tissue memory relies on stem cell priming in distal undamaged areas
Source: Nat Cell Biol. 2023 Apr 20;25(5):740–53. doi: 10.1038/s41556-023-01120-0 (PMC10185470; doi:10.1038/s41556-023-01120-0)
Supplement: Source Data Extended Data Fig./Table 10 — Statistical source data. [file 41556_2023_1120_MOESM21_ESM.xlsx]

## Sheet: Ext.Data.Fig.10
Ext.Data.Fig.10a			untreated	UVB
		Mouse1	345.2	416.889
		Mouse2	383	519.167
		Mouse3	338.5	542.6
		Mouse4	400.077	461
		Mouse5	355.125	320.125
		Mouse6	318.3	411.818
		Mouse7		365.813
		Mouse8		343.867
Ext.Data.Fig.10b			untreated
			Mouse1	Mouse2	Mouse3	Mouse4	Mouse5	Mouse6	Mouse7	Mouse8	Mouse9	Mouse10	Mouse11
		0-2mm	0.598	0.595	0.566	0.472	0.45225	0.377	0.489	0.502	0.4485
		2-4mm	0.396522	0.4102	0.538	0.41875	0.399714	0.398375	0.320167	0.353375	0.33625	0.327579	0.398875
		4-6mm	0.4102	0.452	0.46	0.353111	0.37585	0.3574	0.327579	0.335	0.351	0.3412
		6-8mm	0.394368	0.438	0.329875	0.347875
			UVB
			Mouse1	Mouse2	Mouse3	Mouse4	Mouse5	Mouse6	Mouse7	Mouse8	Mouse9
		0-2mm	0.585	0.515333	0.452105	0.6255	0.5255	0.43675	0.5355
		2-4mm	0.6825	0.465714	0.450438	0.631625	0.6555	0.65885	0.46925	0.492583	0.4705
		4-6mm	0.4407	0.45405	0.3699	0.7252	0.6405	0.4818	0.4548	0.4384
		6-8mm	0.360333	0.45016	0.43525	0.632	0.547	0.489333	0.417	0.407833
			untreated				UVB
Ext.Data.Fig.10c			Mouse1	Mouse2	Mouse3		Mouse1	Mouse2	Mouse3
		1mm	5	6	5		15	13	16
		2mm	3	3	1		13	7	11
		3mm	2	3	3		8	5	6
		4mm	2	0	2		9	2	4
		5mm	1	1	0		5	3	3
		6mm	0	0	0		4	1	2
		8mm	0	0	0		2	0	2
Ext.Data.Fig.10d			untreated	UVB
		Mouse1	1.78	1.78
		Mouse2	2	2
		Mouse3	1.11	2
Ext.Data.Fig.10f			Wd	TS	Wd&TS	0w
		Mouse1	0.0313296	0.0374376	0.144636	0.025
		Mouse2	0.0270707	0.0490464	0.106808	0.024
		Mouse3	0.0374119	0.07796	0.19444	0.025
		Mouse4	0.0317916	0.0660598	0.178237
		Mouse5		0.0489763	0.179032
		Mouse6		0.0380513	0.137927
		Mouse7			0.198019
Ext.Data.Fig.10g			0w	Wd	TS	Wd&TS
		Mouse1	28.5008	62.6823	62.0212	59.7283
		Mouse2	37.733	49.0879	46.0802	77.8962
		Mouse3	38.1816	53.0626	35.6143	80.1117
		Mouse4	45.8924	55.6664	40.804	70.4073
		Mouse5	47.5247		54.4815	54.3732
		Mouse6	43.6713		47.1302	74.4046
		Mouse7	43.3374			58.8608
		Mouse8	42.7216
		Mouse9	43.4006
Ext.Data.Fig.10j			TS			Wd&TS
		week	Mouse1	Mouse2	Mouse3	Mouse1	Mouse2	Mouse3	Mouse4	Mouse5	Mouse6	Mouse7	Mouse8	Mouse9
		0	0	0	0	0	0	0	0	0	0	0	0	0
		1	0	0	0	0	0	0	0	0	0	0	0	0
		3	0	0	0	0	0	0	0	0	0	0	0	0
		5	1	0	0	1	0	0	0	0	0	0	0	0
		7	1	1	0	3	3	6	2	2	1	2	2	2
		8	1	1	1	3	8	9	3	3	1	2	2	2
		9	1	2	1	12	14	17	3	9	4	3	4	2
		10	1	4	1	15	21	24	5	15	6	4	5	3
		12	1	12	1	22	37	32	16	23	6	11	12	14
Ext.Data.Fig.10l			metestasis	no metastasis
		TS	87.5	12.5
		Wd&TS	16.67	83.33
Ext.Data.Fig.10o			TS	Distal Wd&TS	Ctrl Wd&TS
		Mouse1	0	18	6
		Mouse2	5	6	10
		Mouse3	0	15	8
		Mouse4	1	11	2
		Mouse5	0	13	2
		Mouse6	0	4	0
		Mouse7	0	5	4
		Mouse8		5	6
		Mouse9		5	6
		Mouse10		6	5
Ext.Data.Fig.10p			Distal Wd&TS	Ctrl Wd&TS
		Tumour1	754	0
		Tumour2	982.041	53.973
		Tumour3	503.102	17.018
		Tumour4	133.33	51.038
		Tumour5	0
		Tumour6	890.601
		Tumour7	2056.02
		Tumour8	909.314
		Tumour9	1071.2
		Tumour10	118.52
		Tumour11	1805.45
		Tumour12	88.569
		Tumour13	16.295
		Tumour14	892.763
		Tumour15	1754.76
		Tumour16	333.733
		Tumour17	33.877
		Tumour18	84.536
		Tumour19	2039.61
		Tumour20	30.164
		Tumour21	1353.29
		Tumour22	11.722
		Tumour23	305.642
		Tumour24	48.771
		Tumour25	340.486
		Tumour26	21.17
		Tumour27	57.998
Ext.Data.Fig.10p			Distal Wd&TS	Ctrl Wd&TS
		Tumour1	0	66.7183
		Tumour2	0	20.4416
		Tumour3	8.55976	55.0173
		Tumour4	49.8162	21.2226
		Tumour5	10.3882
		Tumour6	0
		Tumour7	0
		Tumour8	0
		Tumour9	0
		Tumour10	29.0516
		Tumour11	0
		Tumour12	0
		Tumour13	0
		Tumour14	0
		Tumour15	0
		Tumour16	13.9875
		Tumour17	13.6737
		Tumour18	9.18826
		Tumour19	7.76865
		Tumour20	17.2042
		Tumour21	10.5959
		Tumour22	20.4416
		Tumour23	55.0173
		Tumour24	0
		Tumour25	20.7763
		Tumour26	0
		Tumour27	0
		Tumour28	0
		Tumour29	13.9931
		Tumour30	0
Ext.Data.Fig.10r			Distal Wd&TS	Ctrl Wd&TS
		Tumour1	60.5812	21.4908
		Tumour2	53.9349	28.668
		Tumour3	69.0583	33.9877
		Tumour4	44.1955	33.2529
		Tumour5	57.0441	47.7442
		Tumour6		59.3064
Ext.Data.Fig.10t			Vehicle	PRT4165
		Mouse1	1.11389	5.74455
		Mouse2	1.73642	8.74606
		Mouse3	1.11321	7.2058
		Mouse4	1.37243	5.82013
Ext.Data.Fig.10u			H2Ak119ub					Glut1
			UV SCC	EB-SCC	Pso-SCC			UV SCC	EB SCC	Pso SCC
		Tumour1	37.7754	7.80932	15.2602		Tumour1	10.4372	202.424	109.299
		Tumour2	34.3694	11.9981	17.493		Tumour2	14.7474	149.44	166.22
		Tumour3	29.3792	6.80892	11.1638		Tumour3	26.5561	133.158	164.225
		Tumour4	24.1112	13.0247	15.2704		Tumour4	15.6613	242.169	202.398
		Tumour5	25.6972	0.935272			Tumour5	52.7952	196.695
		Tumour6	34.2515				Tumour6	73.1476
		Tumour7	28.9105				Tumour7	52.0406
		Tumour8	34.4331				Tumour8	39.3615
		Tumour9	33.3697				Tumour9	34.6881
